# Supplementary material for: Cryo-electron tomography pipeline for plasma membranes
Source: Nat Commun. 2025 Jan 20;16:855. doi: 10.1038/s41467-025-56045-z (PMC11747107; doi:10.1038/s41467-025-56045-z)
Supplement: Supplementary file 11 — Source Data [file 41467_2025_56045_MOESM11_ESM.xlsx]

## Sheet: Fig 2f
nm from edge	Bin	area ratio pix/pix pits (as a percentage)	Clathrin domes	basal														average	SEM
		FLAT_c6m1_RGBWYMmask	FLAT_c6m2_RGBWYMmask	FLAT_c6m3_RGBWYMmask	FLAT_c6m4_RGBWYMmask	FLAT_c6m5_RGBWYMmask	FLAT_c6m6_RGBWYMmask	FLAT_c6m7_RGBWYMmask	FLAT_c6m8_RGBWYMmask	FLAT_c7m11_RGBWYMmask	FLAT_c7m12_RGBWYMmask	FLAT_c8m1v2_RGBWYMmask	FLAT_c8m2_RGBWYMmask	FLAT_c8m3_RGBWYMmask	FLAT_c8m4_RGBWYMmask	FLAT_c8m5_RGBWYMmask	FLAT_c8m6_RGBWYMmask
-450 to -500	1	2.32085	0	0.11518	0	0	3.31396	0	0	0.968488	1.07065	1.9166	0.0868244	1.9061	0	0	0	0.731166	0.267914
-400 to -450	2	2.6864	0	0.0753125	0	1.28733	2.87533	0	0	1.05885	1.2899	1.21323	0	2.10694	0	0	0	0.78708	0.257644
-350 to -400	3	2.39341	0	0.729507	0	3.40677	1.62197	0	0	1.00074	1.10718	0.00258685	0	1.39289	0	0	0	0.728441	0.259606
-300 to -350	4	2.59694	0	0.927053	0	4.34185	2.36633	0	0	1.57329	0.609209	0.0687708	0	0.884884	0	0	0.691598	0.878746	0.314987
-250 to -300	5	2.41129	0	0.743185	0	4.44319	2.26861	0	0	1.5201	0.462593	3.05529	0	0.834291	0	0	0.727177	1.02911	0.337852
-200 to -250	6	2.42839	0	0.360582	0	6.22435	2.03599	0	0	1.07728	0.470543	6.04761	0	0.383424	0	0	1.08638	1.25716	0.511983
-150 to -200	7	2.22217	0	0.487395	0	5.56292	3.93286	0	0	1.09267	0.814216	5.94803	0	0	0	0	2.2568	1.39482	0.511492
-100 to -150	8	1.29315	0	0.463949	0	3.36814	1.90192	0	0	0.97616	1.09762	2.86446	0	0	0	0	2.72318	0.918036	0.296809
-50 to -100	9	0.415273	0	0.367553	0	0.749639	0	0	0	0.544141	1.1993	1.51419	0	0	0	0.655768	1.56295	0.438051	0.13993
hole edge to -50	10	0.397894	0	0.172502	1.12314	0	0	0	0	0.623696	1.3493	1.59721	0	0	0	4.50461	1.34986	0.694889	0.292959
hole edge to 50	11	0.287164	1.00905	0.0850248	2.24659	0	0	0	0	0.759018	1.10493	2.1235	0	0.283173	0	6.42982	3.13166	1.09125	0.431269
50 to 100	12	0.347694	2.06106	0.27516	2.01568	0	0	0	0	0.758269	1.00201	1.33099	0	0.544419	0	7.56062	5.08899	1.31156	0.531085
100 to 150	13	0.319824	2.32796	0.455874	0.351816	0	1.45591	0	0	0.587725	1.04243	0.841571	0	0.459967	0	8.67492	5.08975	1.35048	0.585604
150 to 200	14	0.223069	2.76567	0.284517	0.791007	0	2.28339	0	0	0.584385	1.19605	0.984773	0	0.0461007	0	6.48643	2.85559	1.15631	0.433966
200 to 250	15	0.218659	2.73243	0.00685051	1.31533	0	1.03034	0.0888225	0	0.677738	1.32425	0.705797	0.198198	0	0	1.08299	0.87847	0.641242	0.187411
250 to 300	16	0.211646	1.35589	0	1.48184	0	0	1.32059	0	0.645362	1.18505	0.00267849	2.07975	0.0673484	0	0	0.0260928	0.523516	0.177827
300 to 350	17	0.145805	0.150327	0	2.06721	0	0	1.62648	0	0.439814	1.35743	0	2.74102	0.496732	0.0882273	0	0	0.569566	0.219621
350 to 400	18	0.177505	0	0	2.62235	0	0	0.790214	0	0.418116	1.09916	0	3.32482	0.604582	1.2458	0	0	0.642659	0.252318
400 to 450	19	0.12969	0	0.0769213	1.59795	0	0	0	0	1.07195	0.806958	0	2.75322	0.381324	1.47244	0	0	0.518153	0.203863
450 to 500	20	0.145814	0	0.280048	0.44815	1.15127	0	0	0	1.73401	0.715469	0.6392	2.40208	0.339106	0.583771	0	0	0.527432	0.174738
nm from edge	Bin	area ratio pix/pix plaques (as a percentage)	flat Clathrin	basal														average	SEM
		FLAT_c6m1_RGBWYMmask	FLAT_c6m2_RGBWYMmask	FLAT_c6m3_RGBWYMmask	FLAT_c6m4_RGBWYMmask	FLAT_c6m5_RGBWYMmask	FLAT_c6m6_RGBWYMmask	FLAT_c6m7_RGBWYMmask	FLAT_c6m8_RGBWYMmask	FLAT_c7m11_RGBWYMmask	FLAT_c7m12_RGBWYMmask	FLAT_c8m1v2_RGBWYMmask	FLAT_c8m2_RGBWYMmask	FLAT_c8m3_RGBWYMmask	FLAT_c8m4_RGBWYMmask	FLAT_c8m5_RGBWYMmask	FLAT_c8m6_RGBWYMmask
-450 to -500	1	0	0	0.595761	0	0	0	0	0.439198	0	0	0.602619	0	0	0	0	0	0.102349	0.0556541
-400 to -450	2	0.0728493	0	1.13298	0	0	0	0	2.28346	0	0	0	0	0	0	0	0	0.218081	0.15468
-350 to -400	3	0.439548	0.0664139	0.811128	0	0	0.567431	0	3.54767	0	0	0.895051	0	0.395723	0	0	0	0.420185	0.222639
-300 to -350	4	0.993068	1.17341	1.21063	0	0	2.90293	0	7.01409	0	0	1.45143	0	0.788566	0	0	0	0.970882	0.452308
-250 to -300	5	1.43117	1.69887	1.00675	0	0	2.38419	0	9.91018	0	0	1.05991	0.503011	0.720012	0	0	0	1.16963	0.611863
-200 to -250	6	2.06009	2.10826	0.69842	0	0.00850611	2.37496	0	8.72101	0	0	0	2.70012	0.183279	0	0	1.89219	1.29668	0.558553
-150 to -200	7	2.64187	1.61108	0.595444	0	1.55585	0.0422671	0	4.94841	0	0.0298535	0	3.4451	0	0	0	3.78243	1.16577	0.414683
-100 to -150	8	3.20455	0.900124	0.492652	0.26397	3.76372	0	0.213501	0.960469	0	0.321184	0	3.93233	0.583263	0	0	4.49026	1.19538	0.406877
-50 to -100	9	3.88312	1.51896	0.531484	5.61235	3.87464	0	2.36126	0	0	0.54439	0	4.00758	2.24456	0	0	4.2735	1.80324	0.488988
hole edge to -50	10	4.72169	1.62654	0.264339	15.9483	6.8298	0	2.35601	0	0.0397515	1.03875	0	2.7838	5.02701	0.326993	0	4.64595	2.85056	1.03549
hole edge to 50	11	6.4389	1.57895	0.134463	23.2666	12.225	0	1.84547	0.598446	0.38011	1.13505	0.44147	0.473385	8.08887	3.19156	0	6.32751	4.13286	1.55822
50 to 100	12	6.93148	1.28019	0.483312	17.9064	13.1833	0	1.64489	4.98047	0.72522	1.20529	1.23743	0	7.94076	4.79125	0	6.75962	4.31685	1.3053
100 to 150	13	5.19496	0.238579	0.635254	11.7583	10.5237	0	2.7175	8.38089	0.786351	0.804652	1.72307	0	4.62261	5.38211	0	5.13068	3.61867	0.969228
150 to 200	14	3.01356	0	0.518119	4.41291	0.987376	0	3.88312	8.5464	0.539129	0.795564	1.23711	0	2.06784	5.02033	0	2.58981	2.1007	0.598442
200 to 250	15	1.16926	0	0.127012	1.49719	0	0	5.58313	7.63382	0.163577	0.693369	0.937354	0	0.347623	2.92012	0	0.152753	1.32658	0.558913
250 to 300	16	0.878729	0	0	2.00293	0	0	5.29187	5.97358	0	0.838499	0.208922	0	0	1.1123	0	0	1.01918	0.47362
300 to 350	17	0.908378	0	0	1.82662	0	0	4.5382	4.72456	0	0.752872	0	0	0.0549888	0.973894	0	0	0.86122	0.391203
350 to 400	18	0.738428	0	0.0232577	1.03228	0	0	3.53198	2.70428	0	0.67443	0	0	0.435671	0.579494	0	0	0.607489	0.262005
400 to 450	19	0.807585	0	0.164807	0.00365943	0	0	4.51724	1.06284	0	0.49949	0	0	0.473439	1.20229	0	0	0.545709	0.284083
450 to 500	20	0.765486	0	0.212724	0	0	0	2.92019	0	0	0.357013	0	0	0.396076	1.45009	0	0	0.381349	0.195991
nm from edge	Bin	area ratio pix/pix vesicles (as a percentage)	clathrin spheres	basal														average	SEM
		FLAT_c6m1_RGBWYMmask	FLAT_c6m2_RGBWYMmask	FLAT_c6m3_RGBWYMmask	FLAT_c6m4_RGBWYMmask	FLAT_c6m5_RGBWYMmask	FLAT_c6m6_RGBWYMmask	FLAT_c6m7_RGBWYMmask	FLAT_c6m8_RGBWYMmask	FLAT_c7m11_RGBWYMmask	FLAT_c7m12_RGBWYMmask	FLAT_c8m1v2_RGBWYMmask	FLAT_c8m2_RGBWYMmask	FLAT_c8m3_RGBWYMmask	FLAT_c8m4_RGBWYMmask	FLAT_c8m5_RGBWYMmask	FLAT_c8m6_RGBWYMmask
-450 to -500	1	0.486658	0	0.789581	0	0	0	0	0	0.949649	0.381071	0	3.10707	0.211449	0	0	3.29443	0.576244	0.267288
-400 to -450	2	0.283711	0	1.934	0	0	1.23388	0	0	1.10582	0.183155	0	0.573778	0.423789	0	0	2.28566	0.501487	0.186066
-350 to -400	3	0.710978	0	1.86305	0	0	2.86566	0	0	0.833946	0.733815	0	0	1.24286	0	0	1.47001	0.60752	0.216244
-300 to -350	4	0.898015	0	1.19517	0	0	2.29624	0	0	0.486846	1.14378	0	0	0.982445	0	0	0.93253	0.495939	0.1702
-250 to -300	5	0.828486	0	1.03302	0	1.61961	2.37739	0	0	0.908594	1.03231	1.10855	0	0.0402638	0	0	1.10151	0.628108	0.183159
-200 to -250	6	0.567656	0	0.909222	0	1.97129	2.12979	0	0	0.909007	0.982109	3.0914	0	0.40535	0	0	2.89886	0.866543	0.269814
-150 to -200	7	0.289142	0	1.44963	0	0.174657	2.2623	0	0	0.293326	0.73066	2.53738	0	0.22394	0	0	4.21931	0.761271	0.30938
-100 to -150	8	0.242918	0	1.49355	0	0	3.38624	0	0	0.168007	0.427452	0.93514	0	0.286033	0	0	5.63452	0.785866	0.391525
-50 to -100	9	0.523248	0	0.629655	0	0	0.736816	0	0	0.29239	0.643384	0.804132	0	1.47242	0	0	5.37294	0.654686	0.332527
hole edge to -50	10	0.922361	0	0.0337407	0	0	0	0	0	0.114978	0.638351	2.11383	0	1.80438	0	0	4.02217	0.603113	0.283979
hole edge to 50	11	0.96865	0	0.384849	0	0	0	0	0	0.144735	0.49466	3.36734	3.08005	0.987771	0	0	3.66633	0.818399	0.328373
50 to 100	12	0.712001	0	0.41997	0	0	1.25247	0	0	0.43988	0.566168	2.0975	4.74558	0.956677	0	0	3.62742	0.926104	0.35377
100 to 150	13	0.649092	0	0.511173	0	0	2.3352	0	0	0.477428	0.801326	0.280272	2.71273	0.771254	0	0	2.33785	0.67977	0.233722
150 to 200	14	0.54095	0.673979	0.53223	0	0	1.5404	0	0	0.636233	0.927625	0.0759186	1.35259	1.29121	0	0	1.90735	0.592405	0.160645
200 to 250	15	0.152274	0.997206	0.203293	0.535717	0	0.0312225	0	0	0.610007	0.980534	1.02636	1.92214	1.58195	0	0	2.07292	0.632102	0.180684
250 to 300	16	0.0756587	0.749929	0.29417	1.376	0	0	0	0	0.755229	1.15574	1.23679	0.670712	0.692297	0	0	2.15186	0.572399	0.162033
300 to 350	17	0.42533	0.072409	0.718068	0.882584	0	0	0	0	0.989782	0.938434	1.03528	0	0.121342	0	0	1.73896	0.432637	0.136271
350 to 400	18	1.0463	0	0.883277	0	0	0	0	0	1.03314	0.78707	1.25601	0	0.18141	0	0	1.21308	0.400018	0.130441
400 to 450	19	1.31028	0	1.00807	0	0	0	0.665878	0	0.597707	0.563603	1.0744	0	0.0152947	0	0	1.42764	0.41643	0.133377
450 to 500	20	1.04957	0	1.53638	0	0	0	1.31149	0	0.499992	0.304142	0.627589	0	0	0	0	1.26314	0.412019	0.141389

## Sheet: Fig 2g
nm from edge	Bin	area ratio pix/pix pits (as a percentage)	Clathrin domes	apical														average	SEM
		FLAT_e6m11_RGBWYMmask	FLAT_e6m12_RGBWYMmask	FLAT_e6m13_RGBWYMmask	FLAT_e6m21_RGBWYMmask	FLAT_e6m22_RGBWYMmask	FLAT_e6m23_RGBWYMmask	FLAT_e6m31_RGBWYMmask	FLAT_e6m32_RGBWYMmask	FLAT_e6m41_RGBWYMmask	FLAT_e6m42_RGBWYMmask	FLAT_e6m51_RGBWYMmask	FLAT_e6m52_RGBWYMmask	FLAT_e6m53_RGBWYMmask	FLAT_e6m6_RGBWYMmask	FLAT_e6m7_RGBWYMmask	FLAT_e6m8_RGBWYMmask
-450 to -500	1	0	0.395367	1.72833	1.13074	0.890257	0.512141	0	1.76458	0	0.611722	0.293663	0.0955219	0	0.0278336	0	0.150358	0.475032	0.151011
-400 to -450	2	0.202643	0.576385	1.7781	3.48277	0.629894	2.07178	0	1.7138	0	0.323758	0	0.598957	0	0.0436819	0.163384	0	0.724072	0.253266
-350 to -400	3	1.04661	0.899131	1.34816	4.45752	0.250817	3.28682	0	1.19521	0	0	0	0.729072	0.429586	0.226924	0.261903	0	0.883234	0.317805
-300 to -350	4	1.78153	1.28605	1.12654	2.81609	0	3.20144	0	1.0381	0	0.012068	0.155752	0.764873	0.807046	0.602204	0.220069	0	0.863235	0.250858
-250 to -300	5	1.26228	1.50302	0.171721	0.108896	0	2.09559	0.177297	1.51767	0	0.387837	0.537175	0.592502	0.642739	0.772054	0.0303693	0	0.612447	0.163538
-200 to -250	6	1.11615	1.2793	0	0	0.241338	0.605467	1.13786	2.34074	0	0.460885	0.482315	0.826394	0.0304231	0.554005	0.111089	0	0.574123	0.161443
-150 to -200	7	0.722843	1.48359	0	0	0.407823	0.526545	2.2177	2.3543	0	0.173922	0.0260722	0.747564	0.338224	0.498624	0.236595	0.115653	0.615591	0.189153
-100 to -150	8	0.822099	1.47909	0	0	0.288319	0.252014	3.27006	1.73888	0	0	0.0930657	0.385775	0.98399	0.662039	0.225299	0.184004	0.64904	0.220187
-50 to -100	9	0.349112	0.930988	0.942812	0	0.149701	0	2.2938	0.822415	0	0	0.300047	0.119987	1.12738	0.620361	0.164101	0.061913	0.492664	0.154722
hole edge to -50	10	0.328924	0.367781	2.13992	0	0.820961	0.0172424	0.650397	0.461562	0.0330046	0	0.044621	0.159283	1.04176	0.26226	0.0188443	0	0.39666	0.141399
hole edge to 50	11	0.698562	0.335743	1.70657	0	1.25371	0.292501	0	0.585145	0.437067	0.01059	0	0.22858	0.253219	0.101711	0.0960982	0	0.374968	0.122309
50 to 100	12	0.845963	0.333809	0.421519	0	1.0683	0.397533	0	0.873885	0.49389	0.271606	0	0.238901	0	0.140064	0.192849	0	0.329895	0.0855869
100 to 150	13	0.711513	0.251548	0	0	0.294166	0.305258	0	0.703946	0.154932	0.622907	0	0.11204	0	0.181482	0.178475	0	0.219767	0.0632911
150 to 200	14	0.562669	0.0224352	0	0	0	0.0307472	0	0.717453	0	0.89116	0	0	0	0.290897	0.220686	0	0.171003	0.0733826
200 to 250	15	0.144754	0	0.17929	0	0	0	0	0.873095	0.00113661	0.888418	0	0	0	0.323623	0.227237	0.0855174	0.170192	0.0737371
250 to 300	16	0	0.0900021	1.24799	0	0.0545112	0.0457659	0	0.634855	0.26213	0.744921	0	0	0	0.209669	0.137891	0.339403	0.235446	0.0887064
300 to 350	17	0	0.235258	1.5433	0	0.309765	0.235819	0	0.240059	0.321973	0.865669	0	0	0	0.188193	0.0869529	0.533323	0.285019	0.102612
350 to 400	18	0	0.195166	0.872933	0	0.182071	0.429086	0	0.0095169	0.17276	0.948347	0	0	0	0.361987	0.141832	0.554637	0.241771	0.0782674
400 to 450	19	0.238718	0.0184715	0	0	0	0.468437	0	0.306019	0	0.733356	0	0	0	0.378892	0.152037	0.504113	0.175003	0.0591259
450 to 500	20	0.466226	0.0180895	0	0	0.212161	0.480298	0	0.470744	0	0.296789	0	0.0614987	0	0.250044	0.114131	0.509701	0.17998	0.0509867
nm from edge	Bin	area ratio pix/pix plaques (as a percentage)	flat clathrin	apical														average	SEM
		FLAT_e6m11_RGBWYMmask	FLAT_e6m12_RGBWYMmask	FLAT_e6m13_RGBWYMmask	FLAT_e6m21_RGBWYMmask	FLAT_e6m22_RGBWYMmask	FLAT_e6m23_RGBWYMmask	FLAT_e6m31_RGBWYMmask	FLAT_e6m32_RGBWYMmask	FLAT_e6m41_RGBWYMmask	FLAT_e6m42_RGBWYMmask	FLAT_e6m51_RGBWYMmask	FLAT_e6m52_RGBWYMmask	FLAT_e6m53_RGBWYMmask	FLAT_e6m6_RGBWYMmask	FLAT_e6m7_RGBWYMmask	FLAT_e6m8_RGBWYMmask
-450 to -500	1	0	0	0	0	2.71833	0.00499428	0.901317	0	0	0	0	0	1.83492	0	0	0	0.341223	0.201099
-400 to -450	2	0	0.041391	0	0	2.40376	0.37021	0.696939	0	0.232962	0	0	0.00674248	2.44136	0	0	0	0.387085	0.204326
-350 to -400	3	0.551192	0.324579	0	0	1.7271	1.202	0.248139	0	0.782421	0	0	0.370795	2.20252	0.0267346	0	0	0.464717	0.171324
-300 to -350	4	0.873161	0.332175	0	0	0.62466	1.8171	0	0	0.73527	0	0	0.614197	1.20313	0.14251	0	0	0.396388	0.135961
-250 to -300	5	1.16323	0.183357	0	0	0.458984	1.88876	0	0.228911	0.160524	0	0	0.494866	0.203997	0.123916	0	0	0.306659	0.129746
-200 to -250	6	0.797253	0	0	0	0.812464	1.53433	0	0.38569	0	0	0	0.237976	0	0.00738078	0	0	0.235944	0.111142
-150 to -200	7	0.810966	0.121743	0.351749	0	0.556364	1.33059	0	0.284744	0	0	0	0.213097	0	0	0	0	0.229328	0.0948958
-100 to -150	8	0.646014	0.470609	1.18211	0	0.381371	0.391032	0	0.467788	0	0	0	0.317184	0	0.0434519	0	0	0.243722	0.0842973
-50 to -100	9	0.929893	0.316587	0.965103	0	0.0997081	0.0216703	0.0529194	0.852172	0	0.0511178	0	0.213291	0	0.215312	0	0	0.232361	0.0881845
hole edge to -50	10	0.363111	0.0614607	0.350642	0.214455	0.216283	0.537497	0.583282	1.18027	0	0.627686	0	0.173277	0	0.314009	0	0	0.288873	0.0806472
hole edge to 50	11	0.159743	0	0	1.2988	0.654539	0.9118	0.815313	0.793833	0	0.636613	0	0.006669	0	0.19927	0	0.0858369	0.347651	0.107737
50 to 100	12	0.463681	0	0	2.12184	1.05056	1.07815	0.816354	0.339888	0	0.28358	0	0.0302651	0	0.24956	0	0.171868	0.412859	0.147354
100 to 150	13	0.433666	0	0	2.3836	1.62813	1.15407	0.326534	0.0330215	0	0	0	0.0175841	0	0.281628	0	0.159848	0.40113	0.176667
150 to 200	14	0.0313857	0	0	1.19248	1.69484	1.20806	0	0	0.0171956	0	0	0	0	0.246817	0	0.108305	0.281192	0.137881
200 to 250	15	0	0	0	0	1.54132	1.71453	0	0	0.326208	0	0.193072	0.110062	0.31177	0.205003	0.00118662	0.16897	0.285758	0.134356
250 to 300	16	0.190633	0	0	0	1.51274	1.78252	0	0	0.473526	0.101557	0.514267	0.244747	0.678408	0.196322	0.16316	0.177833	0.377232	0.134493
300 to 350	17	0.440503	0	0	0	1.77237	1.73383	0	0	0.52972	0.175784	0.445397	0.369903	0.602452	0.197607	0.2229	0.066394	0.409804	0.140791
350 to 400	18	0.472408	0	0	0	1.90032	2.00184	0.14274	0	0.540827	0.173631	0.0672112	0.374197	0.332595	0.116482	0.197239	0.120544	0.402503	0.156988
400 to 450	19	0.308837	0	0	0	2.1198	2.31621	0.68931	0.11077	0.608146	0.0342936	0	0.37889	0.22942	0.0161946	0.146841	0.137661	0.443523	0.18145
450 to 500	20	0	0	0	0	1.81968	1.7488	0.769113	0.183915	0.54472	0	0	0.478194	0.111323	0	0.126193	0.12332	0.369078	0.149782
nm from edge	Bin	area ratio pix/pix vesicles (as a percentage)	Clathrin spheres	apical														average	SEM
		FLAT_e6m11_RGBWYMmask	FLAT_e6m12_RGBWYMmask	FLAT_e6m13_RGBWYMmask	FLAT_e6m21_RGBWYMmask	FLAT_e6m22_RGBWYMmask	FLAT_e6m23_RGBWYMmask	FLAT_e6m31_RGBWYMmask	FLAT_e6m32_RGBWYMmask	FLAT_e6m41_RGBWYMmask	FLAT_e6m42_RGBWYMmask	FLAT_e6m51_RGBWYMmask	FLAT_e6m52_RGBWYMmask	FLAT_e6m53_RGBWYMmask	FLAT_e6m6_RGBWYMmask	FLAT_e6m7_RGBWYMmask	FLAT_e6m8_RGBWYMmask
-450 to -500	1	0	0.32818	0	0	0	0	0	0.21355	0.461808	0	0.297596	0	0.179627	0.239429	0.807873	0.289807	0.176117	0.0571949
-400 to -450	2	0	0.0639398	0	0	0	0	0	0	0	0	0	0	0	0.118368	0.655396	0.178113	0.0634886	0.041577
-350 to -400	3	0	0	0.131573	0	0	0	0	0	0	0	0	0	0	0.0102333	0.329213	0.0664489	0.0335917	0.0216177
-300 to -350	4	0	0.188861	0.963056	0	0	0	0	0.0672551	0.300375	0	0	0	0	0.00843255	0.203358	0.182831	0.119636	0.0613645
-250 to -300	5	0	0.208982	0.994322	0	0	0	0	0.271264	0.551044	0	0	0.00648208	0	0.114127	0.115252	0.0873126	0.146799	0.0676621
-200 to -250	6	0	0.000834506	1.47032	1.06958	0.121885	0	0	0.158947	0.286333	0	0	0.0843985	0	0.108475	0.228053	0.120848	0.228105	0.105691
-150 to -200	7	0	0.17681	2.62412	1.331	0.308304	0	0.168577	0.334183	0	0	0	0.0162889	0	0.00845676	0.156038	0.243931	0.335482	0.173294
-100 to -150	8	0	0.480294	1.77529	0.230441	0.286601	0	0.730511	0.144655	0.273578	0	0	0	0	0.09884	0.088769	0.419458	0.283027	0.112896
-50 to -100	9	0	0.243528	0.652208	0	0.0747116	0.0288938	0.651412	0	0.4497	0	0	0	0	0.175889	0.156294	0.364904	0.174846	0.0583469
hole edge to -50	10	0	0	0.0469759	0	0	0.338215	0.452105	0.186091	0.288567	0.0661878	0	0	0	0.165499	0.0812203	0.315515	0.121274	0.0377214
hole edge to 50	11	0.0896362	0	0	0	0	0.400571	0.629906	0.160403	0.490084	0.396975	0	0	0	0.141244	0.196247	0.180496	0.167848	0.0511961
50 to 100	12	0.395849	0.0115585	0.377591	0	0	0.387915	0.48811	0.13099	1.00403	0.453552	0	0	0	0.110135	0.316555	0.130658	0.237934	0.0690016
100 to 150	13	0.270807	0.190064	0.714833	0	0	0.380393	0.611486	0.315368	0.666129	0.321892	0	0	0	0.0498082	0.213503	0.22204	0.24727	0.0614053
150 to 200	14	0.208783	0.234589	0.0498237	0	0	0.368659	1.12266	0.345072	0.262232	0.234042	0.0905146	0.119929	0	0.0323314	0	0.246422	0.207191	0.0688442
200 to 250	15	0.402487	0.053779	0.456193	0	0	0.267332	1.20122	0.143348	0	0.553116	0.39325	0.124737	0	0.116017	0.04877	0.0892831	0.240596	0.0785734
250 to 300	16	0.109667	0	0.850534	0	0	0.303933	0.298699	0.157543	0	0.378344	0.257715	0.00256578	0	0.102898	0.244797	0.331507	0.189888	0.0560845
300 to 350	17	0.347656	0	0.230419	0	0	0.0793705	0	0.412538	0	0.0237546	0	0	0.0299246	0.0201147	0.353439	0.740505	0.139858	0.0544906
350 to 400	18	0.330726	0.104574	0	0	0	0	0	0.2709	0	0.0237884	0	0	0.430872	0.0594166	0.292542	0.605713	0.132408	0.0481061
400 to 450	19	0.430559	0.287848	0	0	0	0.188141	0	0.347827	0	0.440541	0	0	0.559735	0.109161	0.302826	0.560854	0.201718	0.0539726
450 to 500	20	0.616195	0.497462	0	0	0	0.273959	0	0.457209	0	0.518369	0	0	0.272988	0.0508906	0.26019	0.54996	0.218576	0.0599591

## Sheet: Fig 2h
	clathrin dome count	Clathrin domes	basal
	FLAT_c6m1_RGBWYMmask	FLAT_c6m2_RGBWYMmask	FLAT_c6m3_RGBWYMmask	FLAT_c6m4_RGBWYMmask	FLAT_c6m5_RGBWYMmask	FLAT_c6m6_RGBWYMmask	FLAT_c6m7_RGBWYMmask	FLAT_c6m8_RGBWYMmask	FLAT_c7m11_RGBWYMmask	FLAT_c7m12_RGBWYMmask	FLAT_c8m1v2_RGBWYMmask	FLAT_c8m2_RGBWYMmask	FLAT_c8m3_RGBWYMmask	FLAT_c8m4_RGBWYMmask	FLAT_c8m5_RGBWYMmask	FLAT_c8m6_RGBWYMmask
	37	11	14	12	8	8	8	3	24	49	20	8	15	3	3	14
density (count/total area)	0.400689	0.168755	0.176431	0.34521	0.511492	0.453143	0.176582	0.0749221	0.389333	0.529835	0.268856	0.383811	0.330514	0.0807361	0.602074	0.627765
	flat clathrin count	flat Clathrin	basal
	FLAT_c6m1_RGBWYMmask	FLAT_c6m2_RGBWYMmask	FLAT_c6m3_RGBWYMmask	FLAT_c6m4_RGBWYMmask	FLAT_c6m5_RGBWYMmask	FLAT_c6m6_RGBWYMmask	FLAT_c6m7_RGBWYMmask	FLAT_c6m8_RGBWYMmask	FLAT_c7m11_RGBWYMmask	FLAT_c7m12_RGBWYMmask	FLAT_c8m1v2_RGBWYMmask	FLAT_c8m2_RGBWYMmask	FLAT_c8m3_RGBWYMmask	FLAT_c8m4_RGBWYMmask	FLAT_c8m5_RGBWYMmask	FLAT_c8m6_RGBWYMmask
	42	9	15	14	4	3	29	18	6	12	6	2	21	9	0	13
density (count/total area)	0.454836	0.138073	0.189033	0.402745	0.255746	0.169928	0.640108	0.449533	0.0973333	0.129756	0.0806569	0.0959527	0.462719	0.242208	0	0.582925
	clathrin sphere count	clathrin spheres	basal
	FLAT_c6m1_RGBWYMmask	FLAT_c6m2_RGBWYMmask	FLAT_c6m3_RGBWYMmask	FLAT_c6m4_RGBWYMmask	FLAT_c6m5_RGBWYMmask	FLAT_c6m6_RGBWYMmask	FLAT_c6m7_RGBWYMmask	FLAT_c6m8_RGBWYMmask	FLAT_c7m11_RGBWYMmask	FLAT_c7m12_RGBWYMmask	FLAT_c8m1v2_RGBWYMmask	FLAT_c8m2_RGBWYMmask	FLAT_c8m3_RGBWYMmask	FLAT_c8m4_RGBWYMmask	FLAT_c8m5_RGBWYMmask	FLAT_c8m6_RGBWYMmask
	62	20	59	10	5	11	19	3	40	61	57	9	20	3	0	25
density (count/total area)	0.671425	0.306828	0.743529	0.287675	0.319682	0.623071	0.419381	0.0749221	0.648888	0.659591	0.76624	0.431787	0.440685	0.0807361	0	1.12101
basal
total area analyzed (µm2)	92.3409	65.1831	79.3513	34.7615	15.6405	17.6545	45.3049	40.0416	61.6439	92.4816	74.3892	20.8436	45.3839	37.1581	4.98278	22.3013
	clathrin dome count	Clathrin domes	apical
	FLAT_e6m11_RGBWYMmask	FLAT_e6m12_RGBWYMmask	FLAT_e6m13_RGBWYMmask	FLAT_e6m21_RGBWYMmask	FLAT_e6m22_RGBWYMmask	FLAT_e6m23_RGBWYMmask	FLAT_e6m31_RGBWYMmask	FLAT_e6m32_RGBWYMmask	FLAT_e6m41_RGBWYMmask	FLAT_e6m42_RGBWYMmask	FLAT_e6m51_RGBWYMmask	FLAT_e6m52_RGBWYMmask	FLAT_e6m53_RGBWYMmask	FLAT_e6m6_RGBWYMmask	FLAT_e6m7_RGBWYMmask	FLAT_e6m8_RGBWYMmask
	17	18	11	4	13	22	9	27	2	10	5	8	8	23	15	14
density (count/total area)	0.411373	0.258464	0.612743	0.210498	0.192264	0.36147	0.300793	0.428061	0.0444067	0.161393	0.120416	0.0794715	0.214199	0.195728	0.11207	0.108397
	flat clathrin count	flat Clathrin	apical
	FLAT_e6m11_RGBWYMmask	FLAT_e6m12_RGBWYMmask	FLAT_e6m13_RGBWYMmask	FLAT_e6m21_RGBWYMmask	FLAT_e6m22_RGBWYMmask	FLAT_e6m23_RGBWYMmask	FLAT_e6m31_RGBWYMmask	FLAT_e6m32_RGBWYMmask	FLAT_e6m41_RGBWYMmask	FLAT_e6m42_RGBWYMmask	FLAT_e6m51_RGBWYMmask	FLAT_e6m52_RGBWYMmask	FLAT_e6m53_RGBWYMmask	FLAT_e6m6_RGBWYMmask	FLAT_e6m7_RGBWYMmask	FLAT_e6m8_RGBWYMmask
	13	3	1	2	31	27	5	9	4	3	5	11	6	8	6	5
density (count/total area)	0.31458	0.0430773	0.0557039	0.105249	0.458475	0.443623	0.167107	0.142687	0.0888133	0.048418	0.120416	0.109273	0.160649	0.0680794	0.0448281	0.0387134
	clathrin sphere count	clathrin spheres	apical
	FLAT_e6m11_RGBWYMmask	FLAT_e6m12_RGBWYMmask	FLAT_e6m13_RGBWYMmask	FLAT_e6m21_RGBWYMmask	FLAT_e6m22_RGBWYMmask	FLAT_e6m23_RGBWYMmask	FLAT_e6m31_RGBWYMmask	FLAT_e6m32_RGBWYMmask	FLAT_e6m41_RGBWYMmask	FLAT_e6m42_RGBWYMmask	FLAT_e6m51_RGBWYMmask	FLAT_e6m52_RGBWYMmask	FLAT_e6m53_RGBWYMmask	FLAT_e6m6_RGBWYMmask	FLAT_e6m7_RGBWYMmask	FLAT_e6m8_RGBWYMmask
	7	9	10	1	2	10	10	14	8	11	5	3	3	9	31	40
density (count/total area)	0.169389	0.129232	0.557039	0.0526246	0.029579	0.164305	0.334214	0.221957	0.177627	0.177533	0.120416	0.0298018	0.0803246	0.0765893	0.231612	0.309707
apical
total area analyzed (µm2)	41.325	69.6422	17.9521	19.0025	67.6154	60.8625	29.9209	63.0752	45.0383	61.9604	41.5226	100.665	37.3485	117.51	133.845	129.154

## Sheet: Fig 2i
For basal clathrin domes	For basal flat clathrin	For basal clathrin spheres			For apical clathrin domes	For apical flat clathrin	For apical clathrin spheres
project area for each structure (µm2)	project area for each structure (µm2)	project area for each structure (µm2)			project area for each structure (µm2)	project area for each structure (µm2)	project area for each structure (µm2)
0.0135688	0.0268173	0.0155955			0.0212395	0.0134418	0.00854331
0.0202897	0.0139222	0.0126797			0.0204277	0.0125306	0.00859301
0.0224214	0.0228742	0.00810151			0.0183402	0.00399277	0.00848808
0.0100289	0.0378623	0.0124477			0.0187158	0.0103933	0.0139498
0.024923	0.0338198	0.0151482			0.00761001	0.0297718	0.00929989
0.020378	0.0254422	0.00759896			0.0146788	0.0161699	0.013138
0.025514	0.0378346	0.0166448			0.0185556	0.0192514	0.00868689
0.0124974	0.032881	0.0103657			0.014607	0.011542	0.0119893
0.0185501	0.0350789	0.0153249			0.019522	0.0106032	0.0123041
0.0389778	0.0236529	0.0109787			0.010791	0.0141266	0.0115034
0.013856	0.0267344	0.00987423			0.0161478	0.0174014	0.0108075
0.0432246	0.0496418	0.0153636			0.0252544	0.0190747	0.00766523
0.0184617	0.0215709	0.0110395			0.02711	0.0162306	0.0100675
0.0102221	0.0210131	0.0148721			0.0176444	0.00941034	0.00868689
0.0173848	0.0529663	0.00845495			0.0163632	0.0166503	0.00853226
0.0190195	0.0225981	0.00970856			0.0135025	0.0112825	0.0105204
0.0186937	0.0425067	0.018169			0.00249617	0.0186661	0.00374426
0.012028	0.0342174	0.0109346			0.0148887	0.0330687	0.0109511
0.0140824	0.134379	0.0102332			0.02711	0.0139112	0.00663252
0.0314617	0.0947109	0.00839972			0.00958706	0.00130883	0.00841629
0.0140272	0.0262264	0.0100951			0.0159214	0.00880287	0.0137621
0.0417446	0.0201516	0.0103823			0.0157115	0.0291367	0.0068976
0.0277395	0.0321575	0.00820644			0.0188096	0.0301529	0.0107413
0.0143143	0.0127404	0.0139333			0.0241278	0.00919496	0.0118292
0.0282365	0.0272314	0.00981901			0.0129503	0.0198534	0.010421
0.0280212	0.0148334	0.0106474			0.0169209	0.0477365	0.0084439
0.0153526	0.0358465	0.00962572			0.0232829	0.0379506	0.00983557
0.00975274	0.0637297	0.00809599			0.00409217	0.0370725	0.0149936
0.00960915	0.0186274	0.0102995			0.0169154	0.0459582	0.021604
0.0225925	0.0532203	0.0125968			0.017661	0.0187323	0.0161147
0.0130718	0.0275849	0.0118899			0.0169541	0.0273695	0.00728418
0.0281758	0.0124753	0.0101117			0.0179702	0.0334553	0.0104541
0.0151096	0.021974	0.00821196			0.0135136	0.0131988	0.00615207
0.0331571	0.0554183	0.0115862			0.0135633	0.0119286	0.0068479
0.00709089	0.0201571	0.0123207			0.0176886	0.0354324	0.0121164
0.0160263	0.0222943	0.013613			0.00831689	0.0311579	0.00524085
0.0191023	0.0357858	0.00946004			0.0213389	0.0348304	0.0183016
0.0180089	0.0585109	0.0146899			0.00333559	0.016192	0.01633
0.00616863	0.0287004	0.0144579			0.0120556	0.0342671	0.0101172
0.0597645	0.0179039	0.00948766			0.00876973	0.0354545	0.0106253
0.0212948	0.0221397	0.0118237			0.0207867	0.0183402	0.00896302
0.0144137	0.0274192	0.0109677			0.0213113	0.0203228	0.0100786
0.0122323	0.0180254	0.0121053			0.00832793	0.0195828	0.00857644
0.010675	0.0304842	0.0186163			0.0378899	0.0547445	0.0112383
0.012282	0.0352336	0.0137289			0.0183954	0.0448924	0.0100068
0.0210076	0.0285845	0.00864824			0.0190305	0.0417611	0.00358963
0.0084439	0.0221728	0.0115641			0.0216648	0.0326877	0.0118016
0.0102001	0.0839917	0.0107192			0.00846047	0.0264086	0.0119065
0.0131049	0.0112659	0.00892988			0.0300037	0.0311082	0.00906795
0.0117353	0.034002	0.00778673			0.00881943	0.0375972	0.0115862
0.0252378	0.0385415	0.0136958			0.0245309	0.0120777	0.00689208
0.0101448	0.0124035	0.0114316			0.0247574	0.0162472	0.00862614
0.0202289	0.0101724	0.013994			0.0293687	0.00980244	0.0101504
0.0132098	0.0632934	0.0155237			0.00522981	0.011172	0.0144413
0.0119065	0.0161975	0.0129447			0.0242217	0.0229073	0.00753821
0.019257	0.0126244	0.0121716			0.0177051	0.046389	0.0134418
0.0205603	0.0164515	0.0131988			0.0178929	0.0232663	0.0060858
0.0135688	0.0132153	0.0133755			0.0329693	0.0205216	0.0103547
0.020505	0.0317102	0.0165896			0.00363933	0.0391766	0.0138394
0.0248899	0.027121	0.0110616			0.0335381	0.0179757	0.00689208
0.0102553	0.0221618	0.0099902			0.0175726	0.0194944	0.010686
0.0123759	0.0206542	0.0142701			0.00782538	0.0119396	0.00905138
0.0328368	0.0139277	0.00320857			0.00582624	0.0156452	0.00983557
0.0323453	0.0189643	0.0101669			0.00519667	0.0711243	0.0205382
0.0307714	0.028093	0.0164129			0.0183623	0.0270547	0.0118402
0.0203173	0.0122765	0.0163908			0.0315832	0.0310088	0.0125471
0.0197706	0.050205	0.0133258			0.0196988	0.0112272	0.0114316
0.0305394	0.0332289	0.0134583			0.0314285	0.030313	0.0166338
0.0192017	0.0605597	0.0150212			0.0098908	0.0351176	0.0119396
0.0359736	0.0523367	0.011774			0.0179757	0.0359625	0.00811255
0.0150985	0.0428546	0.0141652			0.0258508	0.0399719	0.00155735
0.0126023	0.0496804	0.0158496			0.0398062	0.0306996	0.0117187
0.0159987	0.0181469	0.00811808			0.0254477	0.0250832	0.0105756
0.0176002	0.0420097	0.0146401			0.0211512	0.0254974	0.010675
0.0276677	0.0250445	0.0121274			0.00659387	0.0176223	0.00901272
0.0264914	0.0894976	0.0109511			0.0223716	0.0390883	0.0155845
0.0208088	0.0179536	0.00912317			0.00305394	0.0027723	0.0130165
0.0178045	0.0617636	0.011901			0.0043683	0.0200577	0.0102608
0.0137565	0.0249065	0.0179757			0.0478249	0.0202952	0.0105148
0.00289931	0.0701855	0.00895197			0.018042	0.0189974	0.0150433
0.0218249	0.0314948	0.00895197			0.00597535	0.0111002	0.00587594
0.00703567	0.0194779	0.0168105			0.0211401	0.023686	0.00996811
0.016943	0.128172	0.0102995			0.0238738	0.0243432	0.00864824
0.0164791	0.0310365	0.021107			0.00742224	0.010686	0.00835002
0.00904033	0.0227748	0.0146125			0.0108572	0.0186219	0.00989632
0.0140161	0.0199197	0.0101669			0.0208695	0.0153526	0.00889123
0.0131877	0.0499068	0.0128453			0.0190858	0.0103492	0.0104044
0.0153194	0.0163245	0.0205768			0.0184231	0.0230067	0.00918944
0.00837211	0.0286121	0.0197871			0.00352888	0.0032141	0.0152587
0.0123483	0.0542862	0.0134142			0.0193011	0.0337867	0.00300424
0.0144137	0.0271541	0.0146401			0.0123594	0.0013254	0.0169872
0.0178266	0.019025	0.0129724			0.027618	0.0319421	0.0144855
0.0288661	0.0143751	0.0165454			0.0170811	0.0294902	0.011172
0.0456103	0.0188593	0.0108959			0.00914526	0.0191244	0.0113653
0.0160484	0.0232994	0.0141321			0.0145297	0.0291478	0.00996811
0.0148555	0.033262	0.00811808			0.0139774	0.0185169	0.00969199
0.0253648	0.0256023	0.0150267			0.0224766	0.0107744	0.0108241
0.0156949	0.0525466	0.0122544			0.0220348	0.0288992	0.010316
0.00976378	0.0183016	0.0110119			0.0400436	0.0123925	0.00690865
0.0330025	0.0449752	0.018655			0.00487637	0.0267123	0.00967542
0.0201682	0.0349685	0.0145131			0.00753821	0.0444948	0.0117077
0.0210242	0.0264031	0.0123152			0.0204388	0.0290594	0.0120832
0.0171915	0.0277837	0.0131712			0.020621	0.017418	0.0091784
0.0118016	0.0406346	0.0130386			0.0269553	0.0159158	0.00853779
0.00890227	0.0223164	0.0133865			0.0224434	0.0141928	0.0151317
0.0230509	0.0143033	0.0128564			0.0219575	0.0427221	0.0115696
0.02933	0.0535959	0.0123152			0.0191631	0.00845495	0.0116083
0.0261214	0.0150212	0.0124035			0.0313844	0.00183347	0.0119728
0.0122655	0.0836714	0.0102719			0.014607	0.0356864	0.00957049
0.0177493	0.0274137	0.013751			0.0111555	0.0221784	0.0103271
0.0210462	0.0103823	0.0123759			0.0177107	0.0195055	0.00846599
0.0242603	0.0311966	0.0129613			0.0173186	0.0366031	0.0135688
0.0215267	0.0324557	0.0147893			0.0180972	0.0228687	0.0149825
0.0201185	0.0222115	0.0151869			0.0274634	0.0149108	0.0092281
0.017661	0.0341953	0.0105314			0.0163963	0.03879	0.0124974
0.0121661	0.0215709	0.0128453			0.0134031	0.0272812	0.0120556
0.0254808	0.0214273	0.0171308			0.0162638	0.0133037	0.0193288
0.0332344	0.0470517	0.0126465			0.0206707	0.0270492	0.00876973
0.0286452	0.0108628	0.0140382			0.0139222	0.0287888	0.00918944
0.0145187	0.0254919	0.0163576			0.00726761	0.0388618	0.017302
0.0224655	0.033864	0.0130497			0.0188925	0.0366142	0.0108407
0.0162748	0.0204609	0.0136792			0.0116856	0.0118292	0.00812912
0.0218691	0.095727	0.00872555			0.0146733	0.0257017	0.0121882
0.0176554	0.0385084	0.0168989			0.0244757	0.00117077	0.0154409
0.00490398	0.0619404	0.0128012			0.0182353	0.0146678	0.0125195
0.0182298	0.0321023	0.0199086			0.0286066	0.0196767	0.0259778
0.0135301	0.0130055	0.0100399			0.0274026	0.0170811	0.01337
0.0128343	0.0775138	0.0144413			0.0155127	0.024785	0.0103326
0.0191355	0.0568431	0.0110008			0.0216151	0.0308376	0.0135522
0.0176444	0.0160926	0.0146457			0.0171142	0.00395963	0.0137897
0.0175229	0.0357968	0.0165951			0.01448	0.0229294	0.0119396
0.0254587	0.0117022	0.0108628			0.0286397	0.00830032	0.0149715
0.0114978	0.0504425	0.0103436			0.0166282	0.0239456	0.0178929
0.0113156	0.00384366	0.0159324			0.00531817	0.0331737	0.0126079
0.0180531	0.00843286	0.0111941			0.0114923	0.0150433	0.0124532
0.00968094	0.0110837	0.00967542			0.0124588	0.00580967	0.0185446
0.018644	0.0329969	0.0107578			0.0168381	0.0215543	0.00927228
0.0128122	0.0244315	0.0122434			0.0235314	0.0245475	0.00948766
0.0165951	0.0197761	0.0174456			0.0241223	0.019141	0.00832793
0.0198534	0.0185887	0.00817882			0.0262816		0.0137234
0.0181304	0.0162251	0.0102884			0.0204995		0.00912317
0.0153912	0.0187655	0.0250722			0.00631222		0.0117519
0.013497	0.00806285	0.0114261			0.026392		0.0153967
0.0119231	0.0181083	0.0189311			0.0340793		0.00960363
0.00740015	0.0366031	0.0153305			0.0260938		0.0123925
0.0233823	0.0178045	0.0074609			0.0269111		0.0196214
0.025514	0.0211677	0.0130718			0.0287501		0.00702462
0.0108517	0.0777237	0.0148003			0.0402369		0.0114813
0.0156066	0.0291809	0.0112549			0.0193232		0.0167718
0.0159876	0.041115	0.0159711			0.0212174		0.0115255
0.0183734	0.0170369	0.0110837			0.0243211		0.00911213
0.0209965	0.0582237	0.0139443			0.0171363		0.0127073
0.01559	0.021731	0.0138449			0.0252047		0.011161
0.0183513	0.0156397	0.012768			0.0297663		0.0161147
0.0268338	0.0101393	0.0191299			0.0264196		0.0258232
0.0205547	0.0166669	0.00955945			0.0151869		0.0118623
0.0297608	0.0262374	0.0140382			0.0157226		0.0114095
0.0265356	0.0208088	0.0101559			0.0221231		0.0107634
0.021604	0.0473499	0.0104817			0.0102608		0.00852122
0.0139333	0.0912814	0.00884705			0.0151593		0.0124477
0.0156287	0.0188593	0.0098411			0.0176113		0.010559
0.026624	0.00994602	0.0121716			0.0166945		0.0139388
0.0190416	0.0251992	0.008836			0.0144634		0.0102332
0.0103878	0.0266129	0.0126631			0.0155514		0.0137731
0.0156232	0.0186329	0.00853226			0.0190471		0.0122213
0.02209	0.022957	0.0127349			0.0137786		0.00970303
0.0193011	0.0300203	0.0148997			0.0273971		0.0107634
0.0182629	0.0141376	0.0107026			0.0238406		0.0118623
0.0126852	0.0118292	0.0148003			0.026519		0.0137731
0.0246469	0.0672033	0.0109235			0.0237909		0.0134362
0.0139222	0.0364816	0.00867033			0.0176499		0.0123759
0.0164129	0.0481396	0.0179426			0.0165454		0.0114205
0.024172	0.0419434	0.00994602			0.0171198		0.0173186
0.0264638	0.00116525	0.00794136			0.0224766
0.0154023	0.0241057	0.0153746			0.0327429
0.0127128	0.0160263	0.0096202			0.0230178
0.0240284	0.0198203	0.0117574			0.0315611
0.0190913	0.0177107	0.0117574			0.0188538
0.0105148	0.0298491	0.0127846			0.0239953
0.010918	0.04529	0.0130497			0.0254256
0.0208088	0.0292637	0.0230951			0.0183237
0.0278997	0.107705	0.0100565			0.00701358
0.0179868	0.0206431	0.0100951			0.0245972
0.0232497	0.00984662	0.00880287			0.0230233
0.0240615	0.0607972	0.0108351			0.0152808
0.0127846	0.0256023	0.00960915			0.0106087
0.0194723	0.0264859	0.0102111			0.0217531
0.0196711	0.0246248	0.0110892			0.0133037
0.0211236	0.0246745	0.0153967			0.00921705
0.0272977	0.0106363	0.0143585			0.016319
0.00997916	0.0158551	0.0159766			0.0175118
0.0204443	0.0197319	0.0134197			0.0171971
0.0272149	0.0322735	0.0121605			0.0229736
0.0262871	0.0177272	0.00887466			0.0316936
0.0228079	0.0204664	0.0119396			0.0308873
0.0186937	0.0894921	0.012895			0.0102332
0.0233823	0.0276567	0.0132761			0.0123704
0.0167332	0.0391821	0.012768			0.0314009
0.0233933	0.0196435	0.00912317			0.0213169
0.0281371	0.00580967	0.0103436			0.0326214
0.0221563	0.0295564	0.00981901			0.0173351
0.0125858	0.0179481	0.0117961			0.0283194
0.0167663	0.0142425	0.0129724			0.0357416
0.0167056		0.0169983			0.0152918
0.0114537		0.0137952			0.00903481
0.0143861		0.0110616			0.0101945
0.0111002		0.0151869
0.0205271		0.00525742
0.0109953		0.0150322
0.0147175		0.0134252
0.0219188		0.0153305
0.017418		0.0174345
0.0210573		0.00805733
0.0237909		0.0160263
0.0156342		0.00737806
0.0136461		0.0119893
0.0283249		0.0112935
0.0165785		0.0148445
0.0215598		0.0106584
0.0108793		0.0110395
0.0188759		0.0109732
0.0247077		0.0152918
0.0287557		0.0127183
0.00897406		0.00865376
0.0159214		0.0106308
0.0267068		0.0126189
0.0185887		0.0104817
0.0229791		0.0167442
0.0355042		0.012652
0.0157336		0.015347
0.00578758		0.0119673
0.0509837		0.0100178
0.0303075		0.0146401
0.022692		0.0115917
0.021223		0.00864824
0.0177438		0.0125361
0.0166614		0.00997364
		0.00755478
		0.00899615
		0.01559
		0.0116193
		0.0130276
		0.0126079
		0.0155127
		0.0166835
		0.0091784
		0.00773702
		0.0156894
		0.0144745
		0.0158164
		0.0122765
		0.0124201
		0.0151537
		0.0111113
		0.00963676
		0.0177714
		0.0109566
		0.0129834
		0.012884
		0.0169209
		0.0117022
		0.0168823
		0.0106142
		0.0128895
		0.0098411
		0.00620729
		0.00986319
		0.0125637
		0.0111941
		0.0155237
		0.0168602
		0.0074112
		0.0248568
		0.0242493
		0.0105756
		0.0168878
		0.00997916
		0.0114095
		0.0104651
		0.0133589
		0.011172
		0.0144082
		0.0217145
		0.0100951
		0.0121495
		0.0134528
		0.0152752
		0.0123814
		0.00809599
		0.0135743
		0.00192183
		0.0180531
		0.0130386
		0.00981901
		0.0127128
		0.011034
		0.0111057
		0.0108296
		0.0126355
		0.0128232
		0.0153967
		0.0128343
		0.0114923
		0.0123317
		0.016573
		0.0105645
		0.0101172
		0.0112549
		0.0090569
		0.0093275
		0.0108628
		0.0119783
		0.0109843
		0.0144966
		0.00687551
		0.0144855
		0.0289655
		0.0119396
		0.0140879
		0.0165785
		0.00968094
		0.0105038
		0.0116635
		0.0133092
		0.00997916
		0.0165012
		0.0121882
		0.0121108
		0.0125526
		0.0204885
		0.011542
		0.0110726
		0.0097693
		0.0128509
		0.016805
		0.0146015
		0.0104651
		0.0127625
		0.00855435
		0.0105866
		0.0134307
		0.0114537
		0.0120391
		0.0106474
		0.0162472
		0.0121053
		0.0102001
		0.0113377
		0.0113598
		0.0186274
		0.0108186
		0.0114316
		0.0167166
		0.0160926
		0.0109511
		0.0162914
		0.00953736
		0.00871451
		0.0100786
		0.0105093
		0.0105425
		0.0131877
		0.00933303
		0.0111499
		0.00667118
		0.0121605
		0.00318648
		0.0150819
		0.0103933
		0.0154575
		0.0131767
		0.0135191
		0.0129613
		0.0118347
		0.0146457
		0.0102056
		0.0181193
		0.0150212
		0.0172578
		0.0170424
		0.0221728
		0.00964781
		0.0113156
		0.01485
		0.00934407
		0.0133645
		0.0104375
		0.0229294
		0.00449532
		0.0187323
		0.0104154
		0.0206321
		0.0239566
		0.0175339
		0.00912317
		0.012271
		0.0107192
		0.0148334
		0.0208253
		0.0122655
		0.018771
		0.0119341
		0.0172633
		0.0112272

## Sheet: Fig 4c
	Consensus	Non-rotated	Rotated
_rlnResolution	_rlnFourierShellCorrelationCorrected	_rlnFourierShellCorrelationCorrected	_rlnFourierShellCorrelationCorrected
0.001001	1	1	1
0.0026244	0.99998	0.999974	0.999945
0.00524879	0.999689	0.999626	0.999546
0.00787319	0.999645	0.999413	0.998948
0.0104976	0.999263	0.998984	0.998261
0.013122	0.999071	0.998696	0.997416
0.0157464	0.998545	0.99762	0.995107
0.0183708	0.997814	0.996552	0.992931
0.0209952	0.996915	0.994656	0.991372
0.0236196	0.992505	0.989507	0.983946
0.026244	0.989275	0.985115	0.9765
0.0288684	0.990137	0.986981	0.980309
0.0314928	0.990377	0.988812	0.979227
0.0341172	0.987361	0.983496	0.970454
0.0367416	0.983016	0.978185	0.962087
0.0393659	0.976307	0.968906	0.948343
0.0419903	0.976077	0.967829	0.940819
0.0446147	0.97292	0.965012	0.930683
0.0472391	0.953793	0.940413	0.892118
0.0498635	0.94096	0.921838	0.871355
0.0524879	0.934264	0.916408	0.856317
0.0551123	0.912957	0.894091	0.798349
0.0577367	0.913494	0.88271	0.775577
0.0603611	0.897283	0.868119	0.757581
0.0629855	0.865995	0.833231	0.694246
0.0656099	0.847107	0.816819	0.678598
0.0682343	0.813726	0.787287	0.650938
0.0708587	0.810835	0.786748	0.613612
0.0734831	0.790235	0.761583	0.581686
0.0761075	0.769391	0.736291	0.567087
0.0787319	0.766211	0.719551	0.56003
0.0813563	0.767052	0.716246	0.559258
0.0839807	0.746294	0.70438	0.528183
0.0866051	0.703983	0.669226	0.46582
0.0892295	0.666424	0.62518	0.417527
0.0918539	0.652011	0.60605	0.392283
0.0944783	0.614227	0.57858	0.35685
0.0971027	0.562182	0.524177	0.332293
0.0997271	0.504848	0.492201	0.284946
0.102351	0.464874	0.43468	0.258611
0.104976	0.417593	0.376758	0.233494
0.1076	0.379685	0.345161	0.212179
0.110225	0.364872	0.319378	0.167016
0.112849	0.327515	0.31044	0.118304
0.115473	0.289106	0.265115	0.132759
0.118098	0.288135	0.256978	0.105675
0.120722	0.247416	0.204647	0.0884159
0.123347	0.198811	0.164693	0.0703393
0.125971	0.178154	0.144774	0.0779594
0.128595	0.171948	0.122866	0.0753271
0.13122	0.154416	0.120604	0.068955
0.133844	0.145664	0.12517	0.0486894
0.136469	0.10301	0.0933934	0.0523026
0.139093	0.0928107	0.0763393	0.0230681
0.141717	0.0813802	0.0557672	0.0189273
0.144342	0.0761872	0.0692899	0.03951
0.146966	0.0610164	0.0847689	0.0257916
0.149591	0.0338409	0.0405547	0.0309432
0.152215	0.0298279	0.0219169	-0.0093967
0.154839	0.0271412	0.0366758	-0.00525596
0.157464	0.0256132	0.0217155	-0.00773168
0.160088	0.0388548	0.0116061	0.00328954
0.162713	0.0170835	0.00489022	-0.00295429
0.165337	0.00996108	0.0121417	-0.00324483
0.167961	0.00375108	0.0130528	0.0205048
0.170586	0.0160281	0.0215956	0.0207713
0.17321	0.0188411	0.0101749	0.00289133
0.175835	0.0167589	0.010382	0.0110041
0.178459	0.0140227	0.00288559	0.00312372
0.181083	0.0154122	0.00906263	-0.00867659
0.183708	0.013083	0.0163901	0.001948
0.186332	-0.00372509	0.00577483	0.00874968
0.188957	0.00834744	0.013691	0.00908816
0.191581	0.0140574	-0.0132838	0.0160071
0.194205	0.0213065	-0.0193482	0.0216826
0.19683	-0.00101082	-0.0150106	0.00643756
0.199454	0.0119846	-0.00256355	-0.00746119
0.202079	0.00908195	0.0137493	-0.0129463
0.204703	-0.00712254	0.0022073	0.0017642
0.207327	0.00903584	-0.0087768	0.0108831
0.209952	0.00566314	0.00629907	0.0113846
0.212576	0.00703178	-0.00378843	0.00481513
0.215201	0.00304257	0.00379871	0.000872566
0.217825	0.00191129	0.000489935	-0.000554555
0.220449	0.00503379	0.00657671	-0.00223347
0.223074	-0.0086641	-0.000859486	0.0054647
0.225698	-0.0112498	-0.00582218	0.000963103
0.228322	0.00124424	0.00112912	0.0155221
0.230947	0.0155122	0.0119308	0.0166946
0.233571	0.0163825	0.00028804	0.00973917
0.236196	0.00375181	0.00839298	0.0121363
0.23882	0.00761811	0.00759031	0.00531758
0.241444	0.00552819	0.00478659	0.0125635
0.244069	0.00825137	0.00331065	0.0104195
0.246693	0.00666565	-0.00969014	-0.00668436
0.249318	0.00146293	-0.0107359	-0.000635213
0.251942	0.00019977	-0.0106093	-0.0053467
0.254566	0.00119848	-0.00116662	0.00800777
0.257191	0.00539435	0.00158234	0.00372173
0.259815	0.0081383	0.00277861	0.0136478
0.26244	0.000134229	-2.96493e-05	-0.000410851
0.265064	0.00667976	-0.00451277	-0.00237216
0.267688	-0.00587766	0.00407637	0.00317594
0.270313	0.00142038	-0.00196387	-0.00112643
0.272937	0.00644431	-0.00211635	-0.00166951
0.275562	-0.00391404	0.00623486	-0.00537047
0.278186	-0.0056084	0.0101126	-0.0128913
0.28081	-0.0025781	-0.00258129	0.00312151
0.283435	0.00693678	-0.00646645	-0.000259994
0.286059	-0.00192142	0.000554033	0.00162262
0.288684	0.00311962	0.00107301	0.00234863
0.291308	0.00918704	0.00487776	-0.00464035
0.293932	0.00806741	0.0124036	-0.00252782
0.296557	0.00410294	0.00484736	-0.00305694
0.299181	0.00150251	0.00598193	-0.000691857
0.301806	-0.00227775	-0.00172313	-2.78441e-06
0.30443	-0.00500773	0.00561136	0.00645418
0.307054	0.00489317	-0.00203421	0.00111716
0.309679	-0.00562671	-0.0081106	0.00507946
0.312303	-0.000347247	-0.00342111	0.00509611
0.314928	0.00287579	-0.00944443	-0.0050551
0.317552	0.00474776	-0.000291399	-0.00258834
0.320176	-0.00272199	0.00434999	0.00343642
0.322801	0.000793434	0.00585114	0.00354593
0.325425	0.00284957	0.00176795	0.00496891
0.32805	-0.000465558	0.000338882	0.00539031
0.330674	0.00360512	-0.00600255	0.00699958
0.333298	-0.000844661	0.00334844	0.00157931
0.335923	-0.00563596	-0.00466741	0.00157586
0.338547	-0.000688436	0.00401498	-9.50223e-05
0.341172	-0.00392036	0.000794825	0.00336731
0.343796	0.00293599	-0.00727371	0.00256589
0.34642	-0.00276566	-0.00264579	0.00441457
0.349045	-0.00501236	-0.00384745	0.00272403
0.351669	-0.00128215	-0.00358043	0.000615314
0.354294	-0.00188583	-0.00533886	0.00362587
0.356918	-0.00978174	-0.00708489	0.000543067
0.359542	-0.00530458	-0.00472863	0.00198799
0.362167	0.000125536	0.00630614	0.00101552
0.364791	0.00102923	0.000777831	0.0021135
0.367416	0.00329204	-0.00184225	7.86049e-05
0.37004	0.00647655	-0.00030267	-0.00218676
0.372664	0.00117245	0.00401607	-0.000305159
0.375289	0.00708459	0.0029262	-0.00219915
0.377913	0.0054267	0.00325982	-0.00234956
0.380537	-0.00688526	0.00120162	-0.0040072
0.383162	-0.00179107	0.0015133	-0.00453637
0.385786	-0.00236754	-0.000493478	-0.00374938
0.388411	0.00464234	-0.0129574	-0.00292308
0.391035	-0.00143902	-0.00392007	0.0025027
0.393659	-0.000842514	-0.00121541	0.00584269
0.396284	0.00402373	-8.66798e-05	-0.00102599
0.398908	-0.00295798	-0.0019401	-0.00283504
0.401533	0.00155938	-0.00229594	-0.00151788
0.404157	0.00126605	3.04516e-05	-0.00233456
0.406781	-0.00188817	0.00708033	-0.000737169
0.409406	-0.0064684	0.0019122	-0.0026927
0.41203	0.00217544	-0.00367763	-0.000575121
0.414655	-0.000536914	0.00568455	0.000740242
0.417279	-0.00607387	0.0041506	-0.00165716
0.419903	-0.00810022	0.00534005	-0.00348729
0.422528	-0.00806011	-0.000647679	-0.00293695
0.425152	-0.00172019	-0.00330601	-0.00628451
0.427777	-0.00222272	0.00539888	-0.00145833
0.430401	0.00419959	0.00627413	-0.00204496
0.433025	0.00982096	0.000416589	0.00113667
0.43565	0.0053962	-0.00316605	0.00502357
0.438274	0.00463746	0.000430139	0.00640145
0.440899	0.0039153	0.00429009	0.00169325
0.443523	-0.00248363	-0.00384102	0.00253141
0.446147	-0.00229845	0.000853245	-0.00300383
0.448772	0.00416573	-0.00253795	-0.00421998
0.451396	-0.00190652	-0.000968218	-0.0021942
0.454021	0.000402987	-0.00236207	-0.00912639
0.456645	-0.00139246	0.00342409	-0.0019631
0.459269	-0.00462149	0.00450186	0.000568537
0.461894	-0.000734879	0.00164692	-0.00188249

## Sheet: Fig 4g
DistanceToBottomNm	AligningParticles	AllParticles		DistanceToTopNm	AligningParticles	AllParticles
-50	0	0		-50	0	0
-45	0	0		-45	0	0
-40	0	0		-40	0	0
-35	0	0		-35	0	0
-30	0	0		-30	0	0
-25	0	0		-25	0	0
-20	0	0		-20	0	0
-15	0	0		-15	0	0
-10	0	0		-10	0	0
-5	0	1		-5	0	1
0	0	4		0	1	4
5	0	4		5	17	31
10	6	14		10	30	80
15	6	26		15	65	131
20	20	38		20	99	211
25	42	84		25	134	236
30	56	133		30	130	240
35	83	167		35	104	200
40	83	171		40	112	205
45	75	147		45	111	194
50	63	136		50	120	210
55	84	173		55	103	178
60	79	147		60	94	160
65	77	145		65	98	156
70	81	158		70	92	168
75	79	155		75	90	162
80	88	145		80	81	152
85	109	168		85	107	164
90	106	169		90	81	138
95	104	169		95	89	140
100	105	167		100	97	157
105	110	164		105	82	147
110	105	160		110	91	150
115	109	166		115	79	146
120	97	174		120	95	158
125	119	181		125	98	155
130	128	193		130	100	156
135	112	174		135	88	150
140	108	164		140	112	174
145	114	174		145	116	190
150	114	177		150	109	175
155	103	161		155	119	178
160	106	185		160	86	132
165	117	192		165	97	141
170	118	200		170	96	144
175	101	160		175	85	135
180	83	131		180	68	112
185	102	154		185	63	106
190	92	144		190	66	116
195	99	133		195	60	102
200	79	138		200	70	117
205	74	111		205	50	99
210	77	123		210	43	74
215	52	91		215	46	70
220	50	84		220	35	61
225	51	84		225	35	53
230	41	84		230	30	47
235	34	67		235	27	47
240	46	82		240	27	50
245	29	66		245	27	52
250	30	57		250	29	44
255	12	33		255	18	31
260	14	31		260	13	19
265	14	30		265	13	26
270	7	22		270	10	23
275	9	17		275	9	22
280	13	26		280	4	13
285	11	25		285	3	4
290	13	35		290	7	13
295	16	29		295	3	10
300	11	21		300	2	8
305	11	24		305	6	8
310	1	5		310	0	3
315	1	1		315	1	3
320	0	0		320	0	1
325	0	0		325	4	5
330	0	0		330	0	1
335	0	0		335	3	5
340	0	0		340	0	1

## Sheet: Fig 4h
DistanceToBottomNm	AligningFraction		DistanceToTopNm	AligningFraction
-50	0		-50	0
-45	0		-45	0
-40	0		-40	0
-35	0		-35	0
-30	0		-30	0
-25	0		-25	0
-20	0		-20	0
-15	0		-15	0
-10	0		-10	0
-5	0		-5	0
0	0		0	0.25
5	0		5	0.548387
10	0.428571		10	0.375
15	0.230769		15	0.496183
20	0.526316		20	0.469194
25	0.5		25	0.567797
30	0.421053		30	0.541667
35	0.497006		35	0.52
40	0.48538		40	0.546341
45	0.510204		45	0.572165
50	0.463235		50	0.571429
55	0.485549		55	0.578652
60	0.537415		60	0.5875
65	0.531034		65	0.628205
70	0.512658		70	0.547619
75	0.509677		75	0.555556
80	0.606897		80	0.532895
85	0.64881		85	0.652439
90	0.627219		90	0.586957
95	0.615385		95	0.635714
100	0.628743		100	0.617834
105	0.670732		105	0.557823
110	0.65625		110	0.606667
115	0.656627		115	0.541096
120	0.557471		120	0.601266
125	0.657459		125	0.632258
130	0.663212		130	0.641026
135	0.643678		135	0.586667
140	0.658537		140	0.643678
145	0.655172		145	0.610526
150	0.644068		150	0.622857
155	0.639752		155	0.668539
160	0.572973		160	0.651515
165	0.609375		165	0.687943
170	0.59		170	0.666667
175	0.63125		175	0.62963
180	0.633588		180	0.607143
185	0.662338		185	0.59434
190	0.638889		190	0.568966
195	0.744361		195	0.588235
200	0.572464		200	0.598291
205	0.666667		205	0.505051
210	0.626016		210	0.581081
215	0.571429		215	0.657143
220	0.595238		220	0.57377
225	0.607143		225	0.660377
230	0.488095		230	0.638298
235	0.507463		235	0.574468
240	0.560976		240	0.54
245	0.439394		245	0.519231
250	0.526316		250	0.659091
255	0.363636		255	0.580645
260	0.451613		260	0.684211
265	0.466667		265	0.5
270	0.318182		270	0.434783
275	0.529412		275	0.409091
280	0.5		280	0.307692
285	0.44		285	0.75
290	0.371429		290	0.538462
295	0.551724		295	0.3
300	0.52381		300	0.25
305	0.458333		305	0.75
310	0.2		310	0
315	1		315	0.333333
320	0		320	0
325	0		325	0.8
330	0		330	0
335	0		335	0.6
340	0		340	0

## Sheet: Fig 6f
clc ferritag distance to coated membrane (measured-binned vox)	hip1r ferritag distance to coated membrane (measured-binned vox)		clc ferritag distance to coated membrane (converted to nm)	hip1r ferritag distance to coated membrane (converted to nm)
217.904	83.7616		187.99	72.2628
101.656	87.4243		87.7009	75.4227
141.715	58.7367		122.26	50.6733
20.8806	149.405		18.0141	128.895
41.3038	84.5991		35.6336	72.9853
37.55	46		32.3951	39.6851
222.524	981.703		191.976	846.935
200.953	779.889		173.366	672.826
66.174	689.746		57.0896	595.058
99.0757	205.548		85.4746	177.33
37.108	123.033		32.0138	106.143
48.0937	708.413		41.4914	611.162
173.606	111.647		149.773	96.3199
30.2324	112.699		26.0821	97.2274
90.294	114.342		77.8984	98.6448
122.02	213.488		105.27	184.18
44.9555	510.299		38.784	440.245
43.3705	20.3224		37.4166	17.5325
59.2706	58.2237		51.1339	50.2308
45.793	177.056		39.5065	152.75
93.2577	43.9659		80.4553	37.9303
141.23	64.6065		121.842	55.7373
113.723	85.0529		98.1114	73.3769
33.6006	338.705		28.9879	292.207
52.8394	200.659		45.5856	173.112
39.2173	195.481		33.8336	168.646
251.923	69.3109		217.339	59.7959
45.0222	430.93		38.8416	371.772
37.108	537.287		32.0138	463.528
145.41	703.169		125.448	606.638
37	429.447		31.9206	370.493
52.3163	330.911		45.1344	285.483
22.9347	73.8851		19.7862	63.7421
39.4968	26.7582		34.0747	23.0848
43.7836	254.951		37.773	219.951
252.66	319.825		217.975	275.919
41.5331	29.1548		35.8314	25.1524
150.429	130.177		129.778	112.306
87.5557	145.169		75.5361	125.24
46.2277	135.196		39.8816	116.636
21.6564	159.411		18.6834	137.527
259.239	69.4694		223.651	59.9327
51.4296	43		44.3693	37.097
79.8686	29.4279		68.9043	25.388
58.1378	24.6779		50.1566	21.2901
52.1728	141.481		45.0105	122.059
27.6767	108		23.8773	93.1738
461.971	195.471		398.551	168.637
37.4566	70.8378		32.3146	61.1132
39.8623	174.144		34.39	150.237
36.5787	35.7351		31.5572	30.8294
82.9277	84.534		71.5434	72.9292
51.2445	43.4626		44.2097	37.4961
141.269	51.225		121.876	44.1928
46.2709	88.8313		39.9189	76.6365
36.3456	708.156		31.356	610.94
175.488	37.2424		151.397	32.1298
193.936	226.015		167.312	194.988
55.9106	37.5367		48.2352	32.3836
300.277	40.7063		259.055	35.1181
132.102	26.9258		113.967	23.2294
57.5239	63.0635		49.627	54.4061
32.8177	34.7275		28.3125	29.9601
216.428	42.2137		186.717	36.4186
44.1135	45.8803		38.0576	39.5818
56.1783	456.979		48.4661	394.245
54.0833	379.255		46.6587	327.19
36.2491	36.8239		31.2729	31.7687
245.495	33.7194		211.794	29.0904
20.0499	60.4483		17.2975	52.15
50.4183	33		43.4968	28.4698
196.766	436.841		169.754	376.871
57.8014	32.8786		49.8664	28.365
75.1399	415.889		64.8247	358.796
21.4243	152.371		18.4832	131.454
50.8527	56.1516		43.8717	48.4431
134.592	532.716		116.115	459.584
459.54	431.87		396.454	372.583
531.312	463.221		458.374	399.63
914.592	405.534		789.037	349.862
700.166	155.862		604.047	134.465
29.1548	49.4874		25.1524	42.6938
1064.2	414.771		918.108	357.831
1057.31	382.718		912.165	330.178
32.5883	425.325		28.1146	366.936
1008.21	559.014		869.804	482.273
38.2361	393.556		32.9871	339.528
966.359	68.8404		833.697	59.39
35.2846	297.765		30.4407	256.888
1062.21	88.4081		916.388	76.2715
41.1582	435.051		35.508	375.327
40.7186	43		35.1287	37.097
873.845	65.9924		753.884	56.933
63.206	39		54.5291	33.6461
585.76	43.8292		505.347	37.8123
1020.89	541.65		880.745	467.293
1079.24	61.9112		931.083	53.4121
712.203	72.4707		614.432	62.5219
654.854	543.115		564.956	468.556
662.37	26		571.44	22.4307
905.557	31.6386		781.242	27.2952
948.878	25		818.616	21.568
36.2491	531.507		31.2729	458.542
22.9129	62.7774		19.7674	54.1593
1015.44	21		876.039	18.1171
1048.21	350.134		904.312	302.068
606.305	63.1348		523.072	54.4676
854.561	13		737.247	11.2154
890.706	43.7035		768.43	37.7039
30.5287	476.446		26.3377	411.04
662.737	102.932		571.757	88.8015
46.9148	286.505		40.4744	247.173
993.216	470.279		856.867	405.719
1089.62	61.4736		940.039	53.0345
1042.66	194.741		899.52	168.007
817.626	41.7732		705.383	36.0386
1011.97	347.921		873.045	300.158
599.337	35.5949		517.06	30.7085
877.571	430.574		757.098	371.465
5	9.69536		4.3136	8.36438
852.087	25.1992		735.113	21.7399
28.0535	47.6445		24.2023	41.1039
684.493	39.2938		590.526	33.8995
851.448	362.226		734.561	312.5
950.525	35.819		820.037	30.9018
652.01	48.0521		562.502	41.4555
867.335	31.209		748.267	26.9246
863.656	689.957		745.093	595.24
907.808	35.5106		783.184	30.6357
1162.59	19.2354		1002.99	16.5948
1046.62	39.8246		902.942	34.3575
845.731	237.75		729.629	205.112
867.793	282.152		748.663	243.419
964.054	50.2892		831.709	43.3855
988.727	312.054		852.995	269.216
1087.08	107.866		937.845	93.0579
777.116	562.503		670.434	485.283
1097.48	47.6445		946.816	41.1039
59	112.65		50.9005	97.1853
58	618.717		50.0378	533.78
64.6607	251.726		55.784	217.169
52	490.552		44.8614	423.209
31.4006	217.527		27.09	187.665
49	472.979		42.2733	408.048
46	178.541		39.6851	154.031
47	254.24		40.5478	219.338
47	809.912		40.5478	698.728
29.2233	741.813		25.2115	639.977
43	414.687		37.097	357.758
41	700.598		35.3715	604.42
19.4422	702.24		16.7732	605.836
36.8103	672.015		31.757	579.761
34	671.76		29.3325	579.541
31	655.697		26.7443	565.683
24.9199	663.972		21.4989	572.822
36.9865	673.288		31.909	580.859
50.1697	46		43.2824	39.6851
26.1916	143.59		22.596	123.878
61.2046	675.201		52.8024	582.51
63.6867	669.452		54.9438	577.55
28.3901	46.669		24.4927	40.2623
48.1871	306.441		41.572	264.373
38.6005	628.74		33.3014	542.427
41.3038	703.421		35.6336	606.855
45.8803	56.1159		39.5818	48.4124
45.4973	798.249		39.2514	688.665
44.4635	50.8527		38.3595	43.8717
45.0555	309.509		38.8703	267.02
44.0227	527.382		37.9793	454.983
36.9459	375.836		31.874	324.242
29.5804	33.1662		25.5196	28.6132
33.5112	315.319		28.9108	272.032
45.6618	466.397		39.3933	402.37
41.34	615.183		35.6649	530.731
29.5635	671.492		25.505	579.309
256.392	54.6718		221.195	47.1664
16.5529	358.258		14.2806	309.077
18.8149	46.6583		16.232	40.2531
15.5242	132.231		13.393	114.078
18.3848	560.786		15.8609	483.801
37.2693	207.07		32.153	178.643
580.241	385.597		500.586	332.662
553.576	55.0454		477.581	47.4888
51.923	64.1327		44.795	55.3285
316.849	659.371		273.352	568.852
36.0832	549.462		31.1297	474.031
12	285.177		10.3526	246.028
54.4885	41.4367		47.0083	35.7483
313.109	65.0615		270.125	56.1299
50.8035	360.889		43.8292	311.346
485.426	53.4977		418.786	46.1535
23.7907	829.142		20.5248	715.318
27.7489	45.9239		23.9395	39.6194
292.971	600.004		252.752	517.636
21	63.4744		18.1171	54.7606
54.5802	44.7214		47.0874	38.582
328.842	133.937		283.699	115.55
21.9317	200.694		18.9209	173.143
172.386	91.433		148.721	78.8811
438.972	448.369		378.71	386.817
24.6982	55.6148		21.3076	47.98
65.3835	78.0128		56.4076	67.3032
109.809	41.0122		94.7344	35.382
438.714	67.1789		378.487	57.9566
400.291	72.2565		345.339	62.3371
425.917	81.8902		367.447	70.6483
36.1386	44		31.1775	37.9597
379.256	60.9672		327.192	52.5976
37.6032	93.086		32.441	80.3071
32.7719	579.048		28.273	499.557
39.5221	124.788		34.0965	107.657
97.9949	137.51		84.5422	118.633
27.2397	146.915		23.5002	126.746
22.4054	96.5194		19.3296	83.2692
116.164	57.1489		100.217	49.3035
68.8985	79.6618		59.4401	68.7258
37.4967	76.87		32.3491	66.3173
92.0598	84.2971		79.4218	72.7248
69.7065	119.168		60.1372	102.809
50.01	57.1402		43.1446	49.296
24.779	107.047		21.3774	92.3513
37.1214	59.4222		32.0254	51.2647
35.9305	67.4463		30.9979	58.1872
28.7924	43.2897		24.8397	37.3469
41.5451	256.538		35.8418	221.321
23.0868	67.6018		19.9174	58.3214
24.1039	67.4833		20.795	58.2192
39.4081	56.6215		33.9982	48.8485
38.6911	63.5689		33.3796	54.8421
72.4293	85.1528		62.4862	73.463
51.4004	56.4447		44.3441	48.6959
34.3657	77.4919		29.648	66.8538
26	668.582		22.4307	576.799
27.8568	52.9528		24.0326	45.6835
55.5788	79.6304		47.9489	68.6987
78.4984	73.0137		67.7221	62.9904
29.0689	75.0267		25.0783	64.727
45.0333	76.138		38.8511	65.6858
54.3783	78.0513		46.9132	67.3364
41.7253	57		35.9972	49.175
48.1768	49.3558		41.563	42.5803
43.6807	110.059		37.6842	94.9502
27.7669	53.2916		23.955	45.9758
188.714	66.2873		162.807	57.1873
49.2443	81.6149		42.484	70.4108
42.2374	309.047		36.4391	266.621
749.489	83.654		646.599	72.17
33.8674	58.6003		29.2181	50.5557
47.0213	69.4046		40.5662	59.8767
66.0606	97.8673		56.9918	84.432
19.3391	68.4544		16.6842	59.057
70.4131	66.2571		60.7468	57.1613
50.3786	67.0895		43.4626	57.8794
275.703	92.0054		237.854	79.3749
45.4973	61.7414		39.2514	53.2655
72.208	77.1363		62.2953	66.547
18	106.536		15.529	91.9111
28.6007	206.932		24.6744	178.525
42.638	46.2818		36.7847	39.9282
29.0689	74.0338		25.0783	63.8704
43.0581	76.7138		37.1471	66.1825
42	66.8281		36.2342	57.654
45	100.573		38.8224	86.7666
45	71.8679		38.8224	62.0019
50	80.3368		43.136	69.3082
503.271	93.3006		434.182	80.4923
29.4109	98.158		25.3734	84.6829
26.4953	73.2735		22.858	63.2145
34.4529	132.88		29.7232	114.638
37.2693	212.052		32.153	182.941
45.9674	63.5767		39.657	54.8489
44.9889	88.5946		38.8128	76.4323
37.9737	645.091		32.7606	556.533
27.6767	45.0999		23.8773	38.9086
684.468	28.6705		590.505	24.7346
45.5522	41.5933		39.2988	35.8834
38.0132	35.6371		32.7947	30.7448
31.9218	22.9129		27.5396	19.7674
373.291	53.9073		322.045	46.5069
28.0891	29.8998		24.2331	25.7952
28.7576	65.5134		24.8098	56.5197
45.0555	67.8602		38.8703	58.5443
23.7065	35.9722		20.4521	31.0339
40.2616	240.229		34.7345	207.25
36.6197	41.2916		31.5925	35.6231
40	36.7696		34.5088	31.7218
32.0312	58.2924		27.634	50.29
68.4105	476.824		59.0191	411.365
26.6458	59.1608		22.9879	51.0392
37	75.3525		31.9206	65.0081
41.5812	18		35.873	15.529
113.925	64.3273		98.2857	55.4964
29.8329	64.4127		25.7374	55.5701
48.5283	531.102		41.8664	458.192
54.5985	84.8705		47.1033	73.2195
70.5479	50.7543		60.8631	43.7868
65.9242	46.6155		56.8741	40.2161
46.5296	21		40.142	18.1171
54.0463	95.0474		46.6268	81.9993
76.2693	71		65.799	61.2531
49.7494	25		42.9198	21.568
38.6782	41.4005		33.3684	35.717
40.7186	28.3901		35.1287	24.4927
841.736	37.3363		726.183	32.2108
328.248	67.9853		283.186	58.6523
61	57.1752		52.6259	49.3262
38.7169	32.8786		33.4019	28.365
38.1838	414.191		32.9419	357.331
861.6	428.002		743.32	369.246
33.3167	71.7217		28.743	61.8757
40.2119	53.8609		34.6916	46.4669
34.7131	637.037		29.9477	549.584
33.2566	25.1396		28.6911	21.6884
49.4874	55.6597		42.6938	48.0187
24.3721	29		21.0263	25.0189
42.45	50.4678		36.6224	43.5396
26.0768	45.4533		22.497	39.2135
46.5403	67.6905		40.1512	58.3979
33.1361	43.5086		28.5872	37.5358
33.7935	43.0116		29.1543	37.107
43.7836	26.7582		37.773	23.0848
22.7596	46.2818		19.6352	39.9282
31.0322	70.2424		26.7721	60.5996
38.4708	379.733		33.1895	327.603
25.3377	36		21.8594	31.0579
225.774	67.7053		194.78	58.4107
14.6287	48.5386		12.6205	41.8753
14	48.4149		12.0781	41.7685
51.8941	41		44.7701	35.3715
17	47.1805		14.6662	40.7036
42.3438	50.8134		36.5309	43.8377
50.3686	62.5939		43.454	54.001
15.0333	60.0083		12.9695	51.7704
21.9773	43		18.9602	37.097
27.0185	42		23.3094	36.2342
57.6281	60.8276		49.7169	52.4772
41.5331	57.4891		35.8314	49.597
38.1838	51.4393		32.9419	44.3777
20.7123	49.2037		17.8689	42.449
27.7669	43		23.955	37.097
59.7746	69.7854		51.5687	60.2052
30.4795	43		26.2953	37.097
46.5403	45		40.1512	38.8224
53.301	406.698		45.9839	350.866
41.9881	495		36.224	427.046
41.4367	44		35.7483	37.9597
40.3113	49.3558		34.7773	42.5803
46.8295	45		40.4007	38.8224
35.4683	34.1467		30.5992	29.4591
39.0513	38.9487		33.6903	33.6018
32.7109	49.8598		28.2203	43.0151
42.0476	49		36.2753	42.2733
42.9418	85.4985		37.0468	73.7613
26.2678	48		22.6618	41.4106
32.8177	51		28.3125	43.9987
49.0102	103.894		42.2821	89.6316
261.551	53.2729		225.645	45.9596
50.5371	48.7647		43.5994	42.0703
53.8331	214.872		46.4429	185.374
42.8486	144.056		36.9663	124.28
57.1752	54		49.3262	46.5869
64.2028	68.884		55.389	59.4276
69.8928	66.9477		60.2979	57.7572
60.7701	59.203		52.4275	51.0757
41.8688	64.8768		36.1211	55.9705
59.9166	99		51.6913	85.4093
45.0444	23.7697		38.8607	20.5066
43.8862	35.5668		37.8615	30.6842
29.8161	62.9682		25.723	54.324
47.0106	66.242		40.557	57.1483
49.9099	92.1954		43.0583	79.5388
39.975	66		34.4872	56.9395
44.4522	63.8905		38.3498	55.1196
40.2368	59.8164		34.7131	51.6048
46.2709	44.0681		39.9189	38.0185
51	95.5458		43.9987	82.4293
40.1746	16.4924		34.6594	14.2283
47.8017	67		41.2395	57.8022
31.4006	74.7395		27.09	64.4793
47	43.9545		40.5478	37.9204
1408.66	82.7587		1215.28	71.3976
1407.35	60.8112		1214.15	52.463
611.073	306.033		527.185	264.021
39.2173	74.027		33.8336	63.8646
24.1868	52.9245		20.8664	45.659
83.9345	41.4488		72.412	35.7587
34.4964	57		29.7607	49.175
1310.62	72.6223		1130.7	62.6527
913.679	41.6293		788.249	35.9145
66.8805	32.9545		57.6991	28.4305
916.09	55.0091		790.329	47.4574
37.6962	45.3211		32.5212	39.0994
64.0078	89.7385		55.2208	77.4192
70.0714	216.229		60.452	186.545
26.6458	55.7674		22.9879	48.1116
25	30.6105		21.568	26.4082
23.7276	70.3349		20.4703	60.6793
17.2337	74.4782		14.8679	64.2538
14.3178	73.5051		12.3523	63.4143
35.9305	73.5051		30.9979	63.4143
231.763	61		199.946	52.6259
34.9428	27		30.1459	23.2934
34.0147	38.3275		29.3452	33.0659
33.1813	67		28.6262	57.8022
29.5297	86.238		25.4758	74.3993
39.5601	119.071		34.1293	102.725
43.0232	104.014		37.117	89.7353
37.5899	100.469		32.4295	86.6765
37.7359	60		32.5555	51.7632
42.5558	59		36.7138	50.9005
33.2566	55.8749		28.6911	48.2044
42.4028	55		36.5818	47.4496
61.5955	49		53.1396	42.2733
17.9165	47		15.4569	40.5478
43.1161	46		37.1971	39.6851
34.1028	45		29.4212	38.8224
33.3017	45		28.73	38.8224
206.347	45		178.02	38.8224
36.7967	46		31.7453	39.6851
40.7922	47.0425		35.1922	40.5845
31.6386	42		27.2952	36.2342
25	92.6553		21.568	79.9356
46.669	42.1545		40.2623	36.3675
33.2415	41.5692		28.6781	35.8626
52.8488	41		45.5938	35.3715
40.5093	73		34.9481	62.9786
11	39		9.48992	33.6461
25.02	39		21.5852	33.6461
35.1283	54.2033		30.3059	46.7623
30.3315	36		26.1676	31.0579
10.0499	37		8.67023	31.9206
39.2046	34		33.8226	29.3325
11.1803	28		9.6455	24.1562
28.1603	108.826		24.2944	93.886
29.0517	15		25.0635	12.9408
39.2173	148.543		33.8336	128.151
21.3542	126.661		18.4227	109.273
30.9031	156.777		26.6607	135.255
106.668	46.1844		92.0244	39.8442
27.9106	145.582		24.079	125.596
104.909	57.836		90.5075	49.8963
31.3847	69.383		27.0762	59.8581
40.5093	97.8724		34.9481	84.4364
55.9553	137.848		48.2738	118.924
31.5911	40.1123		27.2543	34.6057
47.0744	86.4465		40.612	74.5791
33.3617	58.4979		28.7818	50.4673
34.5543	75.0533		29.8107	64.75
35.1141	55.1453		30.2936	47.5749
43.3705	82.3772		37.4166	71.0684
38.2099	87.7724		32.9645	75.723
35.0143	58.4979		30.2075	50.4673
24.9199	86.0058		21.4989	74.1989
27.7849	80.7775		23.9706	69.6883
31.1929	105.361		26.9108	90.8973
249.962	51.5558		215.647	44.4782
36.9865	78.1025		31.909	67.3806
35.7911	186.371		30.8777	160.786
53.1037	58.7026		45.8136	50.6439
29.2233	117.682		25.2115	101.526
15.5564	76.531		13.4208	66.0249
13	143.792		11.2154	124.052
19.6469	101.592		16.9498	87.6457
35.2278	97.3499		30.3917	83.9857
32.9545	150.27		28.4305	129.641
33.0303	52.2111		28.4959	45.0436
530.844	583.735		457.969	503.599
36.2215	111.723		31.2491	96.3855
514.43	597.449		443.809	515.431
37.108	359.003		32.0138	309.719
39.3192	357.119		33.9215	308.094
30.5287	347.478		26.3377	299.776
31.5753	463.735		27.2406	400.073
26.1151	673.215		22.53	580.796
34.2199	518.622		29.5222	447.426
23.2594	708.588		20.0664	611.313
17.9722	508.903		15.505	439.041
14.1421	73.6274		12.2007	63.5199
10	49		8.6272	42.2733
8.06226	67.3498		6.95547	58.1041
25.632	111.036		22.1133	95.793
32.2645	91.8695		27.8353	79.2576
36.4966	59.0678		31.4863	50.9589
37.1618	45.5741		32.0602	39.3177
44.1135	560.045		38.0576	483.162
35	433.637		30.1952	374.107
32.7719	500.275		28.273	431.597
56.8331	596.787		49.031	514.86
38	83.3367		32.7834	71.8962
24.9199	81.1788		21.4989	70.0346
40.6694	54.9363		35.0863	47.3947
567.473	847.718		489.571	731.343
50.3686	70.0928		43.454	60.4705
42.7317	73.6885		36.8655	63.5726
52	63.206		44.8614	54.5291
44.1928	67.5722		38.126	58.2959
60	21.2132		51.7632	18.3011
66.3777	94.1541		57.2654	81.2287
96.6126	792.336		83.3496	683.564
69	64.5988		59.5277	55.7306
43.9659	44.5646		37.9303	38.4467
41	52.2398		35.3715	45.0684
42	48.0521		36.2342	41.4555
21.4709	52.0577		18.5234	44.9112
40.3113	53.0094		34.7773	45.7323
39	67.9632		33.6461	58.6332
46.6905	79.0127		40.2808	68.1658
39.8623	84.0536		34.39	72.5147
44.9889	152.899		38.8128	131.909
36.1109	87.023		31.1536	75.0765
203.74	32.9848		175.771	28.4567
37.5367	56.6039		32.3836	48.8333
51.4101	68.5128		44.3525	59.1073
38.7427	79.1454		33.4241	68.2803
42.3084	769.094		36.5003	663.512
47.592	66.7158		41.0586	57.5571
57.1139	82.45		49.2733	71.1312
42.3438	43.0581		36.5309	37.1471
42.8252	84.8351		36.9462	73.189
62.3378	75.3127		53.7801	64.9738
20.3224	142.625		17.5325	123.046
32.5115	50.4876		28.0483	43.5567
397.73	65.7647		343.129	56.7366
31	94.6414		26.7443	81.6491
37.5233	52.2111		32.3721	45.0436
54.6443	121.326		47.1427	104.67
28.5657	81.1419		24.6442	70.0027
27	73.0069		23.2934	62.9845
34.3366	60.9426		29.6228	52.5764
37.4833	64.1015		32.3376	55.3016
29.4449	77.8781		25.4027	67.187
15	91.0549		12.9408	78.5549
55.6417	88.1022		48.0032	76.0075
10	916.092		8.6272	790.331
38.092	74.6793		32.8627	64.4273
54.6626	50.1797		47.1585	43.291
39.5095	70		34.0856	60.3904
19.9499	88.278		17.2112	76.1592
26.6083	198.482		22.9555	171.234
35.327	72.5603		30.4774	62.5992
28.3019	67.6757		24.4167	58.3852
44.6094	50.6952		38.4854	43.7357
49.3356	851.813		42.5628	734.876
14	64.1716		12.0781	55.3622
16.3095	37.1618		14.0705	32.0602
51.7011	66.9179		44.6035	57.7314
22.2036	53.1225		19.1555	45.8298
52.4881	65.4599		45.2825	56.4736
34.3802	65.3835		29.6605	56.4076
41.5451	75.6703		35.8418	65.2823
50.2792	49.3963		43.3769	42.6152
32.2645	884.395		27.8353	762.985
197.025	78.2304		169.978	67.491
182.291	65.437		157.266	56.4538
187.027	64.3506		161.352	55.5166
305.105	96.9433		263.22	83.6349
50.7248	97.1648		43.7612	83.826
211.511	69.7711		182.475	60.1929
41.2311	90.4323		35.5709	78.0178
41.0609	55.2268		35.4241	47.6453
294.81	72.0694		254.339	62.1757
353.77	95.4254		305.204	82.3254
38.9102	45.8367		33.5686	39.5442
117	55.1906		100.938	47.614
27.2764	70.3776		23.5319	60.7161
70.2709	84.3149		60.6241	72.7401
38.3406	48.8774		33.0772	42.1675
145.21	889.985		125.276	767.808
54.3783	53.1601		46.9132	45.8623
52.259	57.463		45.0849	49.5745
61.7414	65.0922		53.2655	56.1564
29.3598	102.772		25.3293	88.6631
43.9773	58.1034		37.9401	50.1269
29	73.1095		25.0189	63.073
35.1852	65.5515		30.355	56.5526
186.668	55.0363		161.042	47.481
22.0454	78.6193		19.019	67.8265
28.1603	58.1378		24.2944	50.1566
22.0227	75.6902		18.9994	65.2994
8.60233	57.463		7.4214	49.5745
44.6878	80.3243		38.5531	69.2974
69.1231	50.02		59.6339	43.1532
32.619	69.4406		28.1411	59.9078
38.4838	60.8359		33.2007	52.4843
37.5899	72.9109		32.4295	62.9017
52.0288	74.9933		44.8863	64.6983
35.2278	81.939		30.3917	70.6904
22.383	42.5558		19.3103	36.7138
34.0735	86.0523		29.3958	74.2391
45.4533	67		39.2135	57.8022
58.9067	60.3738		50.82	52.0857
238.3	60.0833		205.586	51.835
44.2154	80.6784		38.1455	69.6029
41.5933	64.3817		35.8834	55.5434
20	79.4229		17.2544	68.5197
17	81.0987		14.6662	69.9655
27.9464	81.4923		24.1099	70.3051
40.4228	40.9145		34.8735	35.2978
18.2757	69.9357		15.7668	60.3349
18.7883	79.8373		16.209	68.8773
38.2753	79.0759		33.0209	68.2204
42.4853	46.4435		36.6529	40.0677
51.0196	113.464		44.0156	97.8874
37.6032	88.6002		32.441	76.4372
21.4709	88.7243		18.5234	76.5442
95.6086	84.9058		82.4834	73.25
35	62.4179		30.1952	53.8492
10.0499	38.2884		8.67023	33.0322
16.6733	29.6816		14.3844	25.607
38.3406	49.9299		33.0772	43.0756
339.773	34.785		293.129	30.0098
33.2566	63.726		28.6911	54.9777
15.5242	63.3482		13.393	54.6518
19.105	36.3593		16.4822	31.3679
65.0769	41.3038		56.1431	35.6336
367.754	58.1808		317.269	50.1937
16	163.098		13.8035	140.708
17.6918	73.6003		15.2631	63.4964
19.8746	48.2286		17.1462	41.6078
33.1662	51.788		28.6132	44.6786
345.007	68.7095		297.645	59.2771
7.07107	53.2916		6.10035	45.9758
110.023	47.5289		94.9188	41.0042
79.7057	60.1747		68.7637	51.9139
94.5093	39.6611		81.535	34.2164
86.8389	59.6909		74.9177	51.4965
152.069	44.3959		131.193	38.3013
16	57.4456		13.8035	49.5595
44.486	57.5326		38.3789	49.6345
30.2324	26		26.0821	22.4307
220.425	60.0416		190.165	51.7991
40.7186	39.37		35.1287	33.9653
12	85.0706		10.3526	73.3921
47.7493	22		41.1943	18.9798
48.4665	79.6618		41.813	68.7258
25.02	30.3315		21.5852	26.1676
28.3019	60.7124		24.4167	52.3778
36.8103	71.4493		31.757	61.6407
32.909	55.4527		28.3912	47.8401
37.5367	169.623		32.3836	146.337
44.9555	59.0932		38.784	50.9808
9.53939	73.5459		8.22982	63.4495
197.051	65.123		170	56.1829
40.5339	59.6825		34.9694	51.4893
30.7408	40.2368		26.5207	34.7131
39.3573	38.3927		33.9544	33.1222
37.7094	77.6531		32.5327	66.9929
71.9861	40.0624		62.1039	34.5627
26.7582	53.6377		23.0848	46.2743
24.3516	60.2661		21.0086	51.9928
45.1221	61.3025		38.9277	52.8869
22.3607	66.9702		19.291	57.7765
38.9487	61.8627		33.6018	53.3702
33.0151	54.9727		28.4828	47.4261
30.1993	41.1582		26.0536	35.508
33.5559	55.6866		28.9494	48.042
36.3731	42.72		31.3798	36.8554
46.1628	67.1491		39.8255	57.9309
34.7131	54.626		29.9477	47.1269
32.0156	83.1685		27.6205	71.7511
45.3982	77.9102		39.166	67.2147
515.537	54		444.764	46.5869
47.5289	60.7454		41.0042	52.4062
20.2485	56.8595		17.4688	49.0538
45.299	42.9651		39.0804	37.0669
39.1152	53.0377		33.7455	45.7567
32.45	73.8241		27.9952	63.6895
31.9218	55.7943		27.5396	48.1348
36.9459	68.2715		31.874	58.8992
37.7756	48.8774		32.5898	42.1675
32.7719	83.4865		28.273	72.0255
418.202	72.3948		360.791	62.4564
40.6325	50.9608		35.0545	43.9649
170.018	61.131		146.678	52.7389
409.288	69.6635		353.101	60.1001
608.133	283.686		524.649	244.742
786.361	60.0916		678.409	51.8422
767.204	68.9783		661.882	59.5089
945.424	63.2218		815.636	54.5427
216.069	73.1915		186.407	63.1438
46.076	58.4551		39.7507	50.4304
35.8608	67.4166		30.9379	58.1617
47.8539	75		41.2846	64.704
50.9608	50.01		43.9649	43.1446
42.7668	56.5155		36.8958	48.757
305.252	452.978		263.347	390.793
33.6749	62.458		29.052	53.8837
50.1697	72.2772		43.2824	62.355
40.8044	62.498		35.2028	53.9183
38.6135	59.7997		33.3126	51.5904
139.449	56.4712		120.305	48.7189
186.663	63.3404		161.038	54.645
30.6268	58		26.4223	50.0378
40.2616	75.591		34.7345	65.2139
45.5851	73.5799		39.3272	63.4788
38.5227	67.0075		33.2343	57.8087
40.1373	72.208		34.6272	62.2953
45.1996	46.2818		38.9946	39.9282
44.911	54.1202		38.7456	46.6906
44.833	93.4933		38.6784	80.6586
36.9053	58.2752		31.8389	50.2752
28.4605	58.9576		24.5534	50.8639
43.0581	63.5924		37.1471	54.8625
82.4015	244.01		71.0894	210.513
26.0192	66.3023		22.4473	57.2004
20.4695	56.3649		17.6594	48.6271
21.6102	102.596		18.6435	88.5119
39.5727	76.5768		34.1402	66.0643
41.1096	158.297		35.4661	136.566
33.1813	181.797		28.6262	156.84
265.851	61.6928		229.355	53.2236
53	95		45.7242	81.9584
45.31	88.0568		39.0899	75.9684
34.2491	72.4293		29.5474	62.4862
277.95	80.2745		239.793	69.2544
41.1096	73.9865		35.4661	63.8296
45.2769	69.7209		39.0613	60.1496
47.2652	65.5439		40.7766	56.546
46.7012	72.519		40.29	62.5636
240.418	103		207.414	88.8602
40.2741	59.716		34.7452	51.5182
42.4264	87.5271		36.6021	75.5114
39	25		33.6461	21.568
3	104.207		2.58816	89.9011
29.0172	50.1996		25.0338	43.3082
15	45.3211		12.9408	39.0994
40.4969	14		34.9375	12.0781
65.0692	55.3082		56.1365	47.7155
127.816	481.702		110.27	415.574
40	547.314		34.5088	472.179
62.6817	57.3934		54.0768	49.5144
37.6563	44.3734		32.4869	38.2818
40.3113	50.1498		34.7773	43.2652
14.1421	26.2488		12.2007	22.6454
15.6525	391.006		13.5037	337.329
32.0312	911.257		27.634	786.159
44.7884	876.865		38.6398	756.489
39.4588	884.353		34.0419	762.949
39.4588	230.473		34.0419	198.834
72.4776	48.3736		62.5279	41.7328
42.5441	63.6317		36.7036	54.8964
31	121.692		26.7443	104.986
70.3278	21.8403		60.6732	18.8421
29.8831	185.779		25.7808	160.276
26	194.836		22.4307	168.089
41.1582	21.095		35.508	18.1991
40.6325	22		35.0545	18.9798
22.5832	24		19.483	20.7053
40.7186	20.8327		35.1287	17.9728
47.8644	27.5862		41.2936	23.7992
39.3319	28		33.9324	24.1562
52.7067	8.30662		45.4712	7.16629
42.8369	111.937		36.9562	96.5707
19	8.30662		16.3917	7.16629
74.4715	39.2428		64.248	33.8556
43.4626	34.0588		37.4961	29.3832
123.491	491.603		106.538	424.116
24.7588	22.4944		21.3599	19.4064
378.933	378.271		326.913	326.342
241.599	942.144		208.432	812.807
270.766	775.634		233.595	669.155
22.1811	762.502		19.1361	657.826
37.6563	893.185		32.4869	770.569
43.3244	619.555		37.3768	534.503
44.1135	606.312		38.0576	523.077
321.809	546.649		277.631	471.605
23.0217	799.712		19.8613	689.928
22.4722	639.64		19.3872	551.831
40.6079	634.565		35.0332	547.452
41.0975	381.299		35.4556	328.954
43.4166	581.361		37.4564	501.552
41.7852	665.062		36.0489	573.762
316.741	778.238		273.259	671.401
39.9625	788.214		34.4764	680.008
25.5734	502.595		22.0627	433.599
23	111.27		19.8426	95.9948
199.73	618.017		172.311	533.176
33.1059	81.4739		28.5611	70.2892
31	116.726		26.7443	100.702
32	530.183		27.607	457.399
33	96		28.4698	82.8211
55.0818	620.495		47.5201	535.313
40	38.1707		34.5088	32.9306
309.924	56.7891		267.378	48.9931
--	337.589		--	291.244
--	593.455		--	511.986
--	104.422		--	90.0871
--	203.681		--	175.72
--	33		--	28.4698
--	212.123		--	183.002
--	56.5774		--	48.8104
--	31		--	26.7443
--	496.109		--	428.003
--	49		--	42.2733
--	42.5323		--	36.6935
--	37.7756		--	32.5898
--	46.8615		--	40.4284
--	35.1852		--	30.355
--	58.4466		--	50.423
--	83.0903		--	71.6837
--	30.0998		--	25.9677
--	31.3369		--	27.0349
--	608.892		--	525.303
--	35.1852		--	30.355
--	39.8246		--	34.3575
--	62.0806		--	53.5582
--	28.9309		--	24.9593
--	28.4605		--	24.5534
--	39.0513		--	33.6903
--	194.463		--	167.767
--	30.0666		--	25.9391
--	62.3618		--	53.8008
--	371.373		--	320.391
--	45.9783		--	39.6664
--	54.4518		--	46.9767
--	70.0928		--	60.4705
--	57.5934		--	49.687
--	27.5136		--	23.7366
--	44.0114		--	37.9695
--	56.5155		--	48.757
--	40.4475		--	34.8949
--	54.7357		--	47.2216
--	53.675		--	46.3064
--	837.442		--	722.478
--	812.312		--	700.797
--	628.597		--	542.303
--	632.919		--	546.032
--	573.458		--	494.734
--	633.767		--	546.764
--	603.665		--	520.794
--	650.876		--	561.524
--	471.257		--	406.563
--	289.864		--	250.071
--	502.141		--	433.207
--	504.596		--	435.325
--	268.127		--	231.318
--	220.64		--	190.351
--	46		--	39.6851
--	232.289		--	200.4
--	519.278		--	447.992
--	499.851		--	431.231
--	76.8505		--	66.3005
--	188.905		--	162.972
--	35.2278		--	30.3917
--	37		--	31.9206
--	35.7491		--	30.8415
--	35.7071		--	30.8053
--	35		--	30.1952
--	33		--	28.4698
--	64.7688		--	55.8774
--	25		--	21.568
--	293.455		--	253.17
--	482.979		--	416.676
--	28.4429		--	24.5383
--	357.003		--	307.993
--	94.0957		--	81.1782
--	32.311		--	27.8753
--	400.542		--	345.556
--	50.3389		--	43.4283
--	384.226		--	331.48
--	441.119		--	380.562
--	352.143		--	303.801
--	373.259		--	322.018
--	27		--	23.2934
--	27		--	23.2934
--	27		--	23.2934
--	24		--	20.7053
--	24		--	20.7053
--	27.4773		--	23.7052
--	32.8024		--	28.2993
--	45.7165		--	39.4406
--	23.0217		--	19.8613
--	49.2646		--	42.5016
--	41.2553		--	35.5918
--	20.3224		--	17.5325
--	33.5559		--	28.9494
--	35.9027		--	30.9739
--	43.2897		--	37.3469
--	44.0114		--	37.9695
--	62.3378		--	53.7801
--	22.2935		--	19.233
--	57.2014		--	49.3488
--	56.4092		--	48.6654
--	209.411		--	180.663
--	65.0538		--	56.1232
--	81.2404		--	70.0877
--	37.3363		--	32.2108
--	74.3371		--	64.1321
--	44.9444		--	38.7744
--	71.2811		--	61.4957
--	40.8167		--	35.2133
--	35.1852		--	30.355
--	53.1601		--	45.8623
--	63.9844		--	55.2006
--	42.7668		--	36.8958
--	73.2735		--	63.2145
--	21.5639		--	18.6036
--	44.1022		--	38.0478
--	290.291		--	250.44
--	127.256		--	109.786
--	62.8808		--	54.2486
--	89.2805		--	77.024
--	76.9025		--	66.3453
--	113.146		--	97.6132
--	118.668		--	102.377
--	75.7694		--	65.3678
--	207.138		--	178.702
--	79.2338		--	68.3566
--	51.4004		--	44.3441
--	112.468		--	97.0282
--	168.229		--	145.135
--	73.3553		--	63.2851
--	63.5374		--	54.815
--	83.4925		--	72.0307
--	350.694		--	302.55
--	36		--	31.0579
--	73.0137		--	62.9904
--	51.9712		--	44.8366
--	59.4475		--	51.2865
--	71.2531		--	61.4714
--	72.4983		--	62.5457
--	62.562		--	53.9735
--	103.966		--	89.6938
--	64.5755		--	55.7106
--	50.951		--	43.9564
--	46.9681		--	40.5203
--	53.7494		--	46.3707
--	77.3434		--	66.7257
--	64.9384		--	56.0237
--	83.2226		--	71.7978
--	56.1872		--	48.4738
--	50.4876		--	43.5567
--	154.616		--	133.39
--	65.9242		--	56.8741
--	68.3301		--	58.9497
--	46		--	39.6851
--	88.6848		--	76.5102
--	200.848		--	173.276
--	90.7194		--	78.2654
--	50.3389		--	43.4283
--	331.008		--	285.567
--	69.6132		--	60.0567
--	86.1684		--	74.3392
--	44.4297		--	38.3304
--	77.6724		--	67.0095
--	35		--	30.1952
--	33.5559		--	28.9494
--	280.658		--	242.129
--	65.9924		--	56.933
--	70.8802		--	61.1497
--	293.479		--	253.19
--	132.322		--	114.156
--	47.0532		--	40.5937
--	417.321		--	360.031
--	44.2493		--	38.1748
--	79.177		--	68.3076
--	70.739		--	61.0279
--	50.2593		--	43.3597
--	28		--	24.1562
--	458.115		--	395.225
--	24.6171		--	21.2376
--	40.7554		--	35.1605
--	36.1248		--	31.1656
--	37.7359		--	32.5555
--	370.053		--	319.252
--	77.9872		--	67.2811
--	103.701		--	89.4654
--	66.8805		--	57.6991
--	49.051		--	42.3173
--	85.7263		--	73.9578
--	101.833		--	87.8535
--	47.7074		--	41.1582
--	31.686		--	27.3361
--	183.731		--	158.508
--	69.3758		--	59.8519
--	18.7883		--	16.209
--	31.1448		--	26.8693
--	75.591		--	65.2139
--	59.9166		--	51.6913
--	260.77		--	224.972
--	92.3363		--	79.6604
--	30.7571		--	26.5348
--	68.6804		--	59.252
--	73.8241		--	63.6895
--	136.429		--	117.7
--	254.939		--	219.941
--	63.0952		--	54.4335
--	138.253		--	119.274
--	53.1507		--	45.8542
--	75.7694		--	65.3678
--	63.1348		--	54.4676
--	39.5727		--	34.1402
--	73.4439		--	63.3615
--	106.118		--	91.55
--	528.55		--	455.991
--	485.141		--	418.541
--	465.499		--	401.595
--	497.788		--	429.452
--	633.629		--	546.645
--	322.998		--	278.657
--	337.245		--	290.948
--	496.752		--	428.558
--	474.894		--	409.7
--	377.717		--	325.864
--	562.378		--	485.175
--	714.027		--	616.005
--	803.438		--	693.142
--	69.7065		--	60.1372
--	128.452		--	110.818
--	101.612		--	87.6627
--	22.0227		--	18.9994
--	1120.98		--	967.091
--	1236.12		--	1066.43
--	88.295		--	76.1738
--	1030.75		--	889.251
--	60.2993		--	52.0214
--	176.83		--	152.555
--	718.528		--	619.889
--	1229.57		--	1060.78
--	113.741		--	98.1266
--	135.739		--	117.105
--	40.6694		--	35.0863
--	64.8999		--	55.9905
--	73.4915		--	63.4026
--	58		--	50.0378
--	54.7449		--	47.2295
--	54.5985		--	47.1033
--	172.517		--	148.834
	43.7493			37.7434
	68.1909			58.8297
	59.7997			51.5904
	45.1774			38.9755
	58.8558			50.776
	180.358			155.598
	224.76			193.905
	67.0075			57.8087
	81.9573			70.7062
	82.6438			71.2985
	39.6737			34.2273
	64.622			55.7507
	231.659			199.857
	50.0899			43.2136
	110.982			95.7464
	320.49			276.493
	45.4973			39.2514
	107.093			92.3916
	42.5793			36.7341
	33.4813			28.885
	32.5883			28.1146
	33.0303			28.4959
	110.657			95.4661
	175.71			151.589
	102.186			88.158
	43.1509			37.2271
	65.0692			56.1365
	39.4081			33.9982
	71.638			61.8035
	299.401			258.299
	62.2093			53.6692
	35.2562			30.4162
	60.3158			52.0357
	49.1019			42.3612
	65.0154			56.0901
	37.7624			32.5784
	19.6469			16.9498
	52.9434			45.6753
	43.8292			37.8123
	16.3095			14.0705
	94.2656			81.3248
	43.8292			37.8123
	65.0999			56.163
	46.5725			40.179
	61.8466			53.3563
	53.0377			45.7567
	35.2278			30.3917
	38.2099			32.9645
	43.382			37.4265
	37.6962			32.5212
	44.9555			38.784
	38.5746			33.2791
	63.3561			54.6586
	68.5347			59.1262
	56.0446			48.3508
	45.8148			39.5254
	61.2617			52.8517
	69.5773			60.0257
	42.4971			36.6631
	45.3542			39.1279
	72.4293			62.4862
	42.2137			36.4186
	36.7151			31.6749
	65.9242			56.8741
	64.8228			55.924
	71.4563			61.6468
	68.2202			58.855
	56.1694			48.4584
	61.498			53.0555
	58.8218			50.7467
	40.2989			34.7666
	38.2753			33.0209
	40.9023			35.2873
	53.2635			45.9515
	33.4216			28.8334
	57.0438			49.2129
	73.8173			63.6837
	62.9682			54.324
	42.5558			36.7138
	64.5291			55.6705
	53.2916			45.9758
	62.6099			54.0148
	48.7442			42.0526
	29.1548			25.1524
	37.6298			32.464
	49.1935			42.4402
	79.3284			68.4382
	67.6831			58.3916
	65.3758			56.401
	45.793			39.5065
	53.535			46.1857
	63.4192			54.7131
	43.2666			37.327
	80.1187			69.12
	51.4296			44.3693
	44.2267			38.1553
	48.0937			41.4914
	73.3417			63.2733
	103.484			89.278
	89.0449			76.8208
	51.923			44.795
	63.7103			54.9641
	59.5147			51.3445
	93.3488			80.5339
	41.7253			35.9972
	317.24			273.689
	71.1969			61.423
	82.9096			71.5278
	34.1174			29.4338
	62.0322			53.5165
	52.4976			45.2908
	75.2728			64.9394
	68.7314			59.2959
	74.7797			64.5139
	57.4195			49.537
	80.8765			69.7737
	55.6507			48.011
	57.4891			49.597
	46.4866			40.1049
	45.3542			39.1279
	61.2536			52.8447
	86.7064			74.8033
	53.8238			46.4349
	74.2563			64.0624
	47.927			41.3476
	60.3407			52.0571
	42.2019			36.4084
	63.6867			54.9438
	73.6546			63.5433
	72.1803			62.2714
	25.3772			21.8934
	37.4833			32.3376
	85.0706			73.3921
	57.3236			49.4543
	80.3306			69.3028
	64.5601			55.6972
	89.7162			77.4
	67.0895			57.8794
	67			57.8022
	69.5198			59.9761
	86.3192			74.4693
	69			59.5277
	92.1521			79.5014
	73.8851			63.7421
	75			64.704
	80.0187			69.0338
	60.5475			52.2355
	78.3326			67.5791
	77.2658			66.6587
	84.4867			72.8884
	80.7279			69.6456
	55.3534			47.7545
	28			24.1562
	26			22.4307
	45.8476			39.5536
	43.9659			37.9303
	53.7773			46.3948
	41.3038			35.6336
	38.3797			33.1109
	30.6105			26.4082
	21.9545			18.9406
	49.4571			42.6676
	63.0397			54.3856
	53.0377			45.7567
	37.7492			32.567
	52.5547			45.34
	46.7867			40.3639
	39.5727			34.1402
	43.6119			37.6249
	37.6298			32.464
	44.4635			38.3595
	47.592			41.0586
	436.955			376.97
	44.5533			38.437
	48.2182			41.5988
	63.1585			54.4881
	27.9106			24.079
	50.05			43.1791
	31.8434			27.4719
	48.4768			41.8219
	388.372			335.057
	34.8999			30.1088
	52.3546			45.1673
	55.5518			47.9256
	55.1543			47.5827
	49.5379			42.7373
	61.2127			52.8095
	35.0143			30.2075
	335.158			289.148
	42.2729			36.4697
	43.8862			37.8615
	62.8252			54.2005
	233.086			201.088
	535.916			462.345
	52.4118			45.2167
	36.8782			31.8155
	30.2985			26.1391
	452.373			390.271
	25.5539			22.0458
	289.831			250.043
	43.6463			37.6545
	32.4037			27.9553
	85.5687			73.8218
	29.7153			25.636
	42.5323			36.6935
	363.762			313.825
	57.463			49.5745
	59.0678			50.9589
	4.24264			3.66021
	229.081			197.633
	44.6094			38.4854
	39.8748			34.4008
	27.4773			23.7052
	29.7153			25.636
	60.3738			52.0857
	21.6102			18.6435
	71.3372			61.544
	230.952			199.247
	19.2094			16.5723
	259.748			224.09
	178.418			153.925
	68.9493			59.4839
	92.7254			79.9961
	40.025			34.5304
	359.089			309.793
	20.6398			17.8063
	5.83095			5.03048
	27.1661			23.4368
	48.0208			41.4285
	202.645			174.826
	67.8307			58.5189
	48			41.4106
	50.0899			43.2136
	2.44949			2.11322
	32.9545			28.4305
	18.2483			15.7432
	162.102			139.848
	145.678			125.679
	352.592			304.188
	53.5724			46.218
	221.822			191.37
	44			37.9597
	41.5331			35.8314
	191.807			165.476
	61.5305			53.0836
	52.8205			45.5693
	164.295			141.741
	64.0312			55.241
	45.8476			39.5536
	196.784			169.77
	82.2192			70.9322
	68.8549			59.4025
	106.41			91.8017
	27.037			23.3254
	213.645			184.315
	125.634			108.387
	41.3038			35.6336
	205			176.858
	209.342			180.603
	50.6952			43.7357
	132.442			114.261
	166.655			143.777
	71.8053			61.9479
	136.532			117.789
	51.049			44.041
	71.4213			61.6166
	60.4979			52.1928
	50.01			43.1446
	65.5057			56.5131
	55.5068			47.8868
	30.6757			26.4646
	46.7974			40.3731
	55.1634			47.5906
	48.1664			41.5541
	42.7434			36.8756
	51.614			44.5284
	182			157.015
	78.8036			67.9854
	61.0082			52.633
	55.9285			48.2507
	83.006			71.611
	79.9625			68.9852
	135.414			116.825
	210.583			181.674
	61.3514			52.9291
	195.33			168.516
	55.6687			48.0265
	61.8142			53.3284
	60.531			52.2213
	44.1135			38.0576
	165.145			142.474
	64.7302			55.8441
	42.9069			37.0166
	64.9923			56.0702
	40.6448			35.0651
	37.0675			31.9789
	35.9027			30.9739
	38.2753			33.0209
	39.9124			34.4332
	50.5964			43.6506
	76.0263			65.5894
	71.7287			61.8817
	39.6737			34.2273
	72.208			62.2953
	54.5985			47.1033
	63.0079			54.3582
	90.8901			78.4127
	43.2319			37.297
	166.856			143.95
	65.0154			56.0901
	39.8748			34.4008
	34.6699			29.9104
	46.1844			39.8442
	43.3935			37.4365
	34.1906			29.4969
	267.007			230.353
	39.37			33.9653
	36.6742			31.6396
	62.4019			53.8354
	44.5533			38.437
	50.6853			43.7272
	66.0379			56.9722
	69.7711			60.1929
	50.1298			43.248
	52.7731			45.5284
	78.924			68.0893
	60.8276			52.4772
	56.4801			48.7265
	58.4551			50.4304
	159.214			137.357
	41.1096			35.4661
	43.2897			37.3469
	49			42.2733
	51.0784			44.0663
	46			39.6851
	54.5252			47.04
	43			37.097
	123.992			106.97
	37.3363			32.2108
	42.0714			36.2958
	36			31.0579
	34			29.3325
	243.204			209.817
	247.994			213.949
	48.3942			41.7507
	26			22.4307
	26			22.4307
	24.6577			21.2726
	22.1133			19.0776
	240.838			207.776
	20.445			17.6383
	20.025			17.276
	16.2481			14.0175
	17.5214			15.1161
	32.8177			28.3125
	16.3095			14.0705
	148.179			127.837
	178.317			153.838
	28.3373			24.4471
	260.017			224.322
	78.0384			67.3253
	34.2053			29.5096
	39.0641			33.7013
	73.9527			63.8005
	27.9106			24.079
	49.3457			42.5715
	68.0368			58.6967
	86.7525			74.8431
	76.4264			65.9346
	31.4006			27.09
	51.8556			44.7368
	78.5748			67.7881
	67.0075			57.8087
	39.5348			34.1075
	44.5646			38.4467
	58.5918			50.5483
	58.4466			50.423
	58.6089			50.563
	392.716			338.804
	353.498			304.97
	70.05			60.4335
	11			9.48992
	49.6588			42.8417
	47.6865			41.1401
	57.0438			49.2129
	74.8131			64.5428
	41.821			36.0799
	73.5799			63.4788
	72.753			62.7655
	206.097			177.804
	52.0481			44.9029
	36.9053			31.8389
	67.3498			58.1041
	80.5667			69.5065
	40.2989			34.7666
	41.3159			35.644
	66.7308			57.57
	115.456			99.6059
	78.1665			67.4358
	39.5601			34.1293
	78.1665			67.4358
	48.1975			41.581
	64.5213			55.6638
	52.469			45.2661
	78.702			67.8978
	63.914			55.1399
	269.464			232.472
	87.8009			75.7476
	60.8769			52.5197
	64.3894			55.5501
	55.2901			47.6999
	68.0147			58.6776
	69.8427			60.2547
	84.7231			73.0923
	73.328			63.2616
	85.0235			73.3515
	60.8605			52.5056
	64.4515			55.6036
	65.6354			56.6249
	41.4488			35.7587
	406.426			350.632
	74.4648			64.2422
	69.2965			59.7834
	56.4358			48.6883
	68.9638			59.4964
	40.4599			34.9055
	59.0424			50.937
	53.5257			46.1777
	72.7942			62.801
	65.5896			56.5855
	62.6578			54.0561
	64.5136			55.6571
	59.6071			51.4242
	54.1664			46.7304
	70.6895			60.9852
	37.0675			31.9789
	47			40.5478
	58.0517			50.0824
	89.398			77.1254
	92.1792			79.5248
	65.7647			56.7366
	54.037			46.6188
	55.5878			47.9567
	83.5225			72.0565
	71.3162			61.5259
	328.678			283.557
	70.3491			60.6916
	110.838			95.6219
	460.34			397.145
	65.521			56.5263
	58.9576			50.8639
	61.0737			52.6895
	69.3253			59.8083
	59.6992			51.5037
	478.167			412.525
	69.7209			60.1496
	50.9215			43.931
	55.7315			48.0807
	387.848			334.604
	60.9344			52.5693
	45.4643			39.2229
	33.8379			29.1926
	337.224			290.93
	205.032			176.885
	68.2642			58.8929
	64.3195			55.4897
	49.8197			42.9804
	18.0278			15.5529
	90.6918			78.2416
	30.2324			26.0821
	66.3626			57.2524
	198.61			171.345
	25.3969			21.9104
	42.5911			36.7442
	61.0737			52.6895
	49.5278			42.7286
	281.601			242.943
	75			64.704
	76.2955			65.8216
	62.426			53.8561
	69			59.5277
	232.09			200.229
	66			56.9395
	65			56.0768
	64.0625			55.268
	68.1469			58.7917
	57.0351			49.2053
	286.646			247.295
	66			56.9395
	49.8899			43.041
	90.3217			77.9223
	88.7806			76.5928
	63			54.3514
	42.1663			36.3777
	64.7534			55.864
	63.8201			55.0588
	63			54.3514
	66.6033			57.46
	61			52.6259
	65			56.0768
	61			52.6259
	61			52.6259
	60			51.7632
	89.8053			77.4769
	81.4494			70.268
	62			53.4886
	61			52.6259
	59			50.9005
	51.614			44.5284
	70.2922			60.6425
	60.0083			51.7704
	61			52.6259
	59			50.9005
	61			52.6259
	82.2192			70.9322
	40.9145			35.2978
	25.4951			21.9951
	59			50.9005
	50.02			43.1532
	57			49.175
	69.0362			59.5589
	98.5748			85.0425
	58			50.0378
	57			49.175
	61.79			53.3074
	59			50.9005
	58			50.0378
	81.148			70.008
	57			49.175
	70.214			60.575
	57			49.175
	49.051			42.3173
	26.6458			22.9879
	20.8327			17.9728
	49			42.2733
	39.598			34.162
	26.1725			22.5795
	56.9737			49.1523
	54			46.5869
	37.6696			32.4983
	59.6657			51.4748
	40.4722			34.9162
	16			13.8035
	66.4304			57.3109
	48			41.4106
	42.1782			36.388
	50.4876			43.5567
	11.0905			9.56803
	49			42.2733
	38.9102			33.5686
	18			15.529
	44.2832			38.204
	42			36.2342
	26			22.4307
	36.0694			31.1178
	35.819			30.9018
	46.2709			39.9189
	215.158			185.621
	46.4435			40.0677
	1072.68			925.419
	70.9366			61.1984
	41.821			36.0799
	54.2402			46.7941
	1079.79			931.559
	49.5379			42.7373
	42.2729			36.4697
	50.3885			43.4712
	32.0312			27.634
	50			43.136
	79.6869			68.7475
	60.9426			52.5764
	76.4591			65.9628
	71.8679			62.0019
	69.2892			59.7772
	67.8012			58.4934
	43.1741			37.2471
	89.0225			76.8015
	57.6975			49.7768
	51.7687			44.6619
	65.582			56.5789
	11			9.48992
	82.6075			71.2672
	61.9839			53.4747
	69.6922			60.1248
	102.421			88.3604
	195.433			168.604
	31.305			27.0074
	1144.55			987.43
	44.7884			38.6398
	86.0814			74.2641
	236.265			203.83
	706.079			609.149
	888.037			766.127
	1167.08			1006.86
	1171.55			1010.72
	57.0789			49.2431
	19.0526			16.437
	62.8808			54.2486
	30.4795			26.2953
	25.4951			21.9951
	90.2497			77.8602
	90.9945			78.5028
	60.8194			52.4701
	73.3076			63.2439
	30.348			26.1818
	58.7622			50.6953
	81.939			70.6904
	53.3479			46.0243
	106.724			92.0729
	75.2728			64.9394
	27			23.2934
	66.8805			57.6991
	58.7707			50.7027
	71.3723			61.5743
	37.108			32.0138
	33			28.4698
	65.8635			56.8218
	33			28.4698
	121.483			104.805
	52.1057			44.9526
	63.293			54.6041
	51.0882			44.0748
	78.8099			67.9909
	46.744			40.327
	64.9692			56.0502
	51.6527			44.5618
	27.2029			23.4685
	71.0563			61.3017
	37			31.9206
	32.1559			27.7415
	77.201			66.6029
	57.0438			49.2129
	95.2313			82.1579
	37			31.9206
	68.0955			58.7474
	60.1165			51.8638
	51.3225			44.277
	38			32.7834
	60.6383			52.3139
	133.645			115.298
	83.9166			72.3966
	41			35.3715
	43.1857			37.2571
	47.2229			40.7401
	89.1123			76.879
	40.8044			35.2028
	73.9595			63.8063
	42			36.2342
	68.5493			59.1388
	42			36.2342
	36.7287			31.6866
	48			41.4106
	157.185			135.606
	150.406			129.758
	55.0454			47.4888
	61.9031			53.4051
	76.1315			65.6801
	39.1024			33.7345
	51.049			44.041
	46			39.6851
	46			39.6851
	84.0536			72.5147
	48.1664			41.5541
	103.484			89.278
	45.1996			38.9946
	48.8365			42.1322
	61.6523			53.1886
	60.6713			52.3423
	49			42.2733
	47			40.5478
	46.0543			39.732
	48.0833			41.4824
	33.8526			29.2053
	50.2096			43.3168
	51.517			44.4447
	52			44.8614
	51.7107			44.6119
	71.218			61.4412
	82.0061			70.7483
	41			35.3715
	68.1249			58.7727
	60.6053			52.2854
	62.6817			54.0768
	92.2713			79.6043
	38.1838			32.9419
	76.6942			66.1656
	52.0481			44.9029
	51.7011			44.6035
	75.9342			65.5099
	92.4554			79.7631
	67.3944			58.1425
	45.1885			38.985
	49.6488			42.833
	60.8194			52.4701
	71.239			61.4593
	59			50.9005
	65.0538			56.1232
	60.9918			52.6189
	55.3624			47.7623
	52.0577			44.9112
	53.4041			46.0728
	60.8112			52.463
	92.8978			80.1448
	49.3356			42.5628
	50.4579			43.531
	46.0977			39.7694
	119.042			102.7
	44.1588			38.0967
	68.8259			59.3775
	56.9298			49.1145
	61.327			52.908
	43.1161			37.1971
	52.2398			45.0684
	43.8292			37.8123
	233.761			201.67
	114.035			98.3803
	52.4976			45.2908
	82.0975			70.8272
	41.1461			35.4975
	60.7454			52.4062
	70.0714			60.452
	73			62.9786
	56			48.3123
	62.6339			54.0355
	73			62.9786
	73.0274			63.0022
	75			64.704
	56.0892			48.3893
	46.6262			40.2253
	67.4759			58.2128
	76.1971			65.7368
	95.6765			82.5421
	78.9304			68.0948
	41.4849			35.7899
	116.228			100.272
	97.6371			84.2335
	61.7171			53.2446
	125.897			108.614
	33.6601			29.0392
	54.6534			47.1506
	40.8534			35.245
	29.8831			25.7808
	46.4112			40.0399
	19.3391			16.6842
	39.0513			33.6903
	71.4563			61.6468
	36.1525			31.1895
	39.7115			34.2599
	58.9406			50.8493
	1068.13			921.494
	34.0588			29.3832
	64.4127			55.5701
	77.7239			67.0539
	127.063			109.62
	52.6878			45.4548
	40.9268			35.3083
	37.2022			32.095
	50.774			43.8038
	87.0977			75.1409
	84.0178			72.4839
	57.0438			49.2129
	268.403			231.556
	115.75			99.8596
	35.9583			31.022
	60.2163			51.9498
	117.563			101.424
	65.3835			56.4076
	27.3679			23.6108
	127.043			109.603
	136.887			118.095
	83.3127			71.8755
	44.1588			38.0967
	118.701			102.406
	138.398			119.399
	87.4185			75.4177
	45.9674			39.657
	39.0641			33.7013
	481.926			415.767
	35.9583			31.022
	73.3349			63.2674
	113.411			97.8417
	33.9706			29.3071
	35.6931			30.7932
	52.9245			45.659
	63.5689			54.8421
	77.9038			67.2091
	61.2046			52.8024
	69.2387			59.7336
	68.3301			58.9497
	60.3407			52.0571
	51.9615			44.8282
	45.0555			38.8703
	36.8917			31.8272
	68.7605			59.321
	52.1632			45.0022
	73.089			63.0553
	48.0104			41.4195
	68.7168			59.2834
	36.8239			31.7687
	56.7274			48.9399
	77.4726			66.8371
	56.0446			48.3508
	70.859			61.1315
	51.5558			44.4782
	72.9589			62.9431
	61.9839			53.4747
	76.1183			65.6688
	62.562			53.9735
	76.1183			65.6688
	40.9268			35.3083
	52.3641			45.1756
	46.7974			40.3731
	32.7872			28.2862
	421.872			363.957
	48.9592			42.2381
	29.6816			25.607
	32.2025			27.7817
	47.8957			41.3206
	45.4973			39.2514
	39.3192			33.9215
	39			33.6461
	90.6532			78.2083
	41.3522			35.6753
	40.0624			34.5627
	284.427			245.381
	603.711			520.834
	309.319			266.855
	698.207			602.357
	1040.09			897.304
	962.377			830.262
	1046.64			902.957
	255.744			220.635
	345.568			298.128
	318.489			274.767
	304.021			262.285
	155.929			134.523
	345.432			298.011
	285.55			246.35
	371.895			320.841
	28.3901			24.4927
	71.1337			61.3684
	61			52.6259
	51			43.9987
	50			43.136
	38.7557			33.4353
	45			38.8224
	46			39.6851
	43.0929			37.1771
	48.0521			41.4555
	41.1461			35.4975
	57.9051			49.9559
	39			33.6461
	34.9285			30.1335
	40			34.5088
	38			32.7834
	47.0106			40.557
	33.0303			28.4959
	34			29.3325
	31.6228			27.2816
	59.4054			51.2502
	29.6816			25.607
	37.7094			32.5327
	23.0217			19.8613
	28.6705			24.7346
	24.2487			20.9199
	20.445			17.6383
	56.3205			48.5888
	43.589			37.6051
	58.8388			50.7614
	38.7943			33.4686
	44.2719			38.1942
	78.3645			67.6067
	256.066			220.914
	40.2492			34.7238
	293.02			252.795
	76.9285			66.3678
	77.6531			66.9929
	57.3585			49.4843
	312.771			269.834
	56.4447			48.6959
	42.1545			36.3675
	45.5851			39.3272
	65.4981			56.5065
	47.0532			40.5937
	337.387			291.071
	39.2938			33.8995
	50.7346			43.7698
	46.3573			39.9934
	136.715			117.947
	55.9464			48.2661
	69.0652			59.5839
	59.6154			51.4314
	49.689			42.8677
	72.4845			62.5338
	1038.14			895.626
	339.631			293.006
	77.9038			67.2091
	67.7422			58.4425
	68.374			58.9876
	935.714			807.259
	67.7495			58.4489
	66.5582			57.4211
	186.183			160.624
	520.701			449.219
	660.837			570.118
	55.2359			47.6531
	60.0916			51.8422
	39.5095			34.0856
	74.2765			64.0798
	57.1752			49.3262
	47.8121			41.2485
	677.951			584.882
	63.1585			54.4881
	52.2111			45.0436
	52.4309			45.2332
	99.4937			85.8352
	42.0951			36.3163
	62.9047			54.2691
	81.0679			69.9389
	64.4127			55.5701
	57.4108			49.5294
	68.5055			59.1011
	848.629			732.13
	57.2189			49.3639
	51.0196			44.0156
	58.2924			50.29
	487.334			420.432
	40			34.5088
	38.4838			33.2007
	681.763			588.171
	133.727			115.369
	375.268			323.751
	86.8159			74.8978
	49.8096			42.9718
	633.821			546.81
	95.901			82.7357
	82.1219			70.8482
	630.436			543.89
	247.085			213.165
	83.0542			71.6525
	40.5216			34.9588
	73			62.9786
	72.1318			62.2296
	68			58.665
	80.3804			69.3457
	71.6659			61.8276
	80.9259			69.8164
	447.009			385.644
	617.149			532.427
	53.1601			45.8623
	91.1537			78.6401
	76.2234			65.7594
	83.4506			71.9945
	200.641			173.097
	160.365			138.35
	50.7839			43.8122
	76.0263			65.5894
	79.0063			68.1603
	70.4344			60.7651
	56.648			48.8714
	64.9153			56.0037
	34.7131			29.9477
	47.4974			40.9769
	71.8471			61.9839
	84.6995			73.0719
	58.1979			50.2085
	41.9166			36.1623
	236.265			203.83
	65.5591			56.5592
	65.909			56.861
	43.6005			37.615
[truncated: 756 more rows]

## Sheet: Fig S3b-d
	Run 1, 20240610			20240813 Run		Run 1, 20240610			20240813 Run			Run 1, 20240723, at 3 cm distance								Run 1, 20240723, at 3 cm distance
	HSC3-EGFR-GFP [2 cm]	HSC3-EGFR-GFP [3 cm]	HSC3-EGFR-GFP [4 cm]	HSC3-EGFR-GFP [1 cm] [0.7 bar]		MDA-MB231-CLC-GFP [2 nm]	MDA-MB231-CLC-GFP [3 nm]	MDA-MB231-CLC-GFP [4 nm]	MDA-MB231 [1 cm] [0.7 bar]			HSC3-EGFR-GFP [0.1 bar]	HSC3-EGFR-GFP [0.3 bar]	HSC3-EGFR-GFP [0.5 bar]	HSC3-EGFR-GFP [0.8 bar]	HSC3-EGFR-GFP [0.9 bar]	HSC3-EGFR-GFP [1 bar]			MDA-MB231-CLC-GFP [0.1 bar]	MDA-MB231-CLC-GFP [0.3 bar]	MDA-MB231-CLC-GFP [0.5 bar]	MDA-MB231-CLC-GFP [0.8 bar]	MDA-MB231-CLC-GFP [0.9 bar]	MDA-MB231-CLC-GFP [1 bar]
Blast radius											Blast radius								Blast radius
coverslip 1											coverslip 1								coverslip 1
Major (µm)	1968.96	3215.03	3654.35	3275.89		3029.86	5854.12	4601.58	4605.21		Major (µm)	N/A	1148.4	2377.77	3041.59	2.59626e+07	3288.51		Major (µm)	1483.04	2612.57	4583.5	6632.04	7084.49	7511.75
Minor (µm)	1859.48	2391.53	2436.04	2915.91		2595.43	4876.22	4020.67	4214.99		Minor (µm)	N/A	857.54	1838.01	1963.84	2085.61	2610.81		Minor (µm)	1355.59	2574.88	4474.17	6083.6	7043.31	6367.33
area (µm2)	2875534	6.0388e+06	6.99174e+06	7.50228e+06		6.1762e+06	2.242e+07	1.4531e+07	1.52453e+07		area (µm2)	N/A	773460	3.43247e+06	4.69134e+06	4.19849e+06	6.74316e+06		area (µm2)	1.57895e+06	5.28343e+06	1.61064e+07	3.16882e+07	3.919e+07	3.75654e+07
area (mm2)	2.87553	6.0388	6.99174	7.50228	area (mm2)	6.1762	22.42	14.531	15.2453		area (mm2)	N/A	0.77346	3.43247	4.69134	4.19849	6.74316		area (mm2)	1.57895	5.28343	16.1064	31.6882	39.19	37.5654
effective radius (mm)	0.956719	1.38644	1.49182	1.54533	effective radius (mm)	1.40212	2.67142	2.15066	2.20289		effective radius in mm	N/A	0.496185	1.04527	1.22201	1.15604	1.46506		effective radius in mm	0.70894	1.29683	2.26425	3.17595	3.53194	3.45795
coverslip 2
Major (µm)	2177.59	2675.99	5322.48	3619.62		2879.86	5950	6708.96	4393.79
Minor (µm)	1908.66	2068.81	2553.15	2688.15		2526.85	4065.77	5303.02	4023.65			Run 2, 20240730, at 3 cm distance								Run 2, 20240730, at 3 cm distance
area (µm2)	3.26434e+06	4.34806e+06	1.06728e+07	7.64199e+06		5.71554e+06	1.89998e+07	2.79427e+07	1.38851e+07			HSC3-EGFR-GFP [0.1 bar]	HSC3-EGFR-GFP [0.2 bar]	HSC3-EGFR-GFP [0.5 bar]	HSC3-EGFR-GFP [0.8 bar]	HSC3-EGFR-GFP [0.9 bar]	HSC3-EGFR-GFP [1 bar]			MDA-MB231-CLC-GFP [0.1 bar]	MDA-MB231-CLC-GFP [0.2 bar]	MDA-MB231-CLC-GFP [0.5 bar]	MDA-MB231-CLC-GFP [0.8 bar]	MDA-MB231-CLC-GFP [0.9 bar]	MDA-MB231-CLC-GFP [1 bar]
area (mm2)	3.26434	4.34806	10.6728	7.64199	area (mm2)	5.71554	18.9998	27.9427	13.8851		Blast radius								Blast radius
effective radius (mm)	1.01935	1.17645	1.84317	1.55965	effective radius (mm)	1.34882	2.45923	2.98235	2.10232		coverslip 1								coverslip 1
											Major (µm)	N/A	N/A	1909.58	3187.97	3749.67	3840.07		Major (µm)	N/A	N/A (coverslip broken)	3459	5066.41	6473.69	6600.66
	Run 2, 20240618			20240813 Run		Run 2, 20240618			20240813 Run		Minor (µm)	N/A	N/A	1513.11	2319.54	3007.43	2308.48		Minor (µm)	N/A	N/A	3082	5066.41	5902.17	6475.6
	HSC3-EGFR-GFP [2 cm]	HSC3-EGFR-GFP [3 cm]	HSC3-EGFR-GFP [4 cm]	HSC3-EGFR-GFP [1 cm] [0.7 bar]		MDA-MB231-CLC-GFP [2 nm]	MDA-MB231-CLC-GFP [3 nm]	MDA-MB231-CLC-GFP [4 nm]	MDA-MB231 [1 cm] [0.7 bar]		area (µm2)	N/A	N/A	2.26932e+06	5.80771e+06	8.85683e+06	6.96233e+06		area (µm2)	N/A	N/A	8.37286e+06	2.016e+07	3.00091e+07	3.35704e+07
Blast radius											area (mm2)	N/A	N/A	2.26932	5.80771	8.85683	6.96233		area (mm2)	N/A	N/A	8.37286	20.16	30.0091	33.5704
coverslip 1											effective radius in mm	N/A	N/A	0.849911	1.35965	1.67905	1.48868		effective radius in mm	N/A	N/A	1.63253	2.5332	3.09066	3.26891
Major (µm)	1546.94	2487.51	2628.73	4736.86		7386.67	5869.71	8247.16	4208.98
Minor (µm)	1327.97	1921.18	1852.82	2572.64		5688.21	4451.63	3578.02	3616.7			Run 3, 20240806, at 3 cm distance								Run 3, 20240806, at 3 cm distance
area (µm2)	1.61343e+06	3.75339e+06	3.82532e+06	9.57105e+06		3.3e+07	2.05223e+07	23175952	1.19558e+07			HSC3-EGFR-GFP [0.1 bar]	HSC3-EGFR-GFP [0.3 bar]	HSC3-EGFR-GFP [0.5 bar]	HSC3-EGFR-GFP [0.8 bar]	HSC3-EGFR-GFP [0.9 bar]	HSC3-EGFR-GFP [1 bar]			MDA-MB231-CLC-GFP [0.1 bar]	MDA-MB231-CLC-GFP [0.3 bar]	MDA-MB231-CLC-GFP [0.5 bar]	MDA-MB231-CLC-GFP [0.8 bar]	MDA-MB231-CLC-GFP [0.9 bar]	MDA-MB231-CLC-GFP [1 bar]
area (mm2)	1.61343	3.75339	3.82532	9.57105	area (mm2)	33	20.5223	23.176	11.9558		Blast radius								Blast radius
effective radius (mm)	0.71664	1.09304	1.10347	1.74544	effective radius (mm)	3.24102	2.55586	2.71609	1.95081		coverslip 1								coverslip 1
coverslip 2											Major (µm)	N/A	1163.4	1932.36	4155.14	3649.39	3929.46		Major (µm)	1512.94	2039.95	4024.02	5626.49	6273.37	7934.71
Major (µm)	2082.44	1757.27	2515.95	2330.02		7342.56	9132.47	6094.45	4462.87		Minor (µm)	N/A	1090.54	1594.08	2344.19	2604.87	3476.3		Minor (µm)	1235.27	1872.08	3718.84	4879.48	5900.93	7650.02
Minor (µm)	1856.92	1558.14	2157.35	1708.71		3878.98	4529.46	3299.24	4193.3		area (µm2)	N/A	996458	2419296	7.65012e+06	7.46612e+06	1.07285e+07		area (µm2)	1.46782e+06	2.99939e+06	1.17533e+07	2.15626e+07	2.90744e+07	4.76742e+07
area (µm2)	3.03707e+06	2.15047e+06	4.26297e+06	3.12694e+06		2.23694e+07	3.24881e+07	1.5792e+07	1.46981e+07		area (mm2)	N/A	0.996458	2.4193	7.65012	7.46612	10.7285		area (mm2)	1.46782	2.99939	11.7533	21.5626	29.0744	47.6742
area (mm2)	3.03707	2.15047	4.26297	3.12694	area (mm2)	22.3694	32.4881	15.792	14.6981		effective radius in mm	N/A	0.56319	0.877545	1.56048	1.5416	1.84797		effective radius in mm	0.683536	0.977106	1.93421	2.61985	3.04215	3.89553
effective radius (mm)	0.983224	0.827355	1.16488	0.997665	effective radius (mm)	2.66841	3.21579	2.24204	2.16299
												varying pressure at 3 cm distance								varying pressure at 3 cm distance
	Run 3, 20240716			20240813 Run		Run 3, 20240716			20240813 Run			HSC3-EGFR-GFP [0.1 bar]	HSC3-EGFR-GFP [0.3 bar]	HSC3-EGFR-GFP [0.5 bar]	HSC3-EGFR-GFP [0.8 bar]	HSC3-EGFR-GFP [0.9 bar]	HSC3-EGFR-GFP [1 bar]			MDA-MB231-CLC-GFP [0.1 bar]	MDA-MB231-CLC-GFP [0.3 bar]	MDA-MB231-CLC-GFP [0.5 bar]	MDA-MB231-CLC-GFP [0.8 bar]	MDA-MB231-CLC-GFP [0.9 bar]	MDA-MB231-CLC-GFP [1 bar]
	HSC3-EGFR-GFP [2 cm]	HSC3-EGFR-GFP [3 cm]	HSC3-EGFR-GFP [4 cm]	HSC3-EGFR-GFP [1 cm] [0.7 bar]		MDA-MB231-CLC-GFP [2 nm]	MDA-MB231-CLC-GFP [3 nm]	MDA-MB231-CLC-GFP [4 nm]	MDA-MB231 [1 cm] [0.7 bar]		average	N/A	0.529687	0.924242	1.38071	1.4589	1.60057		average	0.696238	1.13697	1.94367	2.77633	3.22158	3.5408
Blast radius											std	N/A	0.0335021	0.0863201	0.138983	0.221384	0.175201		std	0.0127016	0.159862	0.257984	0.284778	0.220345	0.262438
coverslip 1
Major (µm)	2063.48	2238.9	1879.92	2785.46		6917.21	6482.6	7498.18	4159.18
Minor (µm)	1789.42	2070.16	1568.02	2076.54		5311.79	5871.62	6346.63	3921.61
area (µm2)	2.90002e+06	3.64022e+06	2.31516e+06	4.54282e+06		2.88577e+07	2.98949e+07	3.73756e+07	1.28104e+07			Run 1, 20240813, at 1 cm distance								Run 1, 20240813, at 1 cm distance
area (mm2)	2.90002	3.64022	2.31516	4.54282	area (mm2)	28.8577	29.8949	37.3756	12.8104			HSC3-EGFR-GFP [0.1 bar]	HSC3-EGFR-GFP [0.3 bar]	HSC3-EGFR-GFP [0.5 bar]	HSC3-EGFR-GFP [0.8 bar]	HSC3-EGFR-GFP [0.9 bar]	HSC3-EGFR-GFP [1 bar]			MDA-MB231-CLC-GFP [0.1 bar]	MDA-MB231-CLC-GFP [0.3 bar]	MDA-MB231-CLC-GFP [0.5 bar]	MDA-MB231-CLC-GFP [0.8 bar]	MDA-MB231-CLC-GFP [0.9 bar]	MDA-MB231-CLC-GFP [1 bar]
effective radius (mm)	0.960784	1.07644	0.858451	1.20251	effective radius (mm)	3.03079	3.08478	3.44921	2.01932		Blast radius								Blast radius
coverslip 2											coverslip 1								coverslip 1
Major (µm)	2005.13	2140.32	2088.68	2558.31		5352	6045.75	6876.57	4564.23		Major (µm)	N/A	1404.21	2121.57	2890.96	5173.42	4541.52		Major (µm)	1451.52	2613.78	3362.73	5580.78	5616.75	6545.85
Minor (µm)	1482.88	1886.19	1998.97	2069.67		5250.15	5692.79	6008.48	4157.47		Minor (µm)	N/A	952.42	1721.43	2052.15	2885.22	3756.65		Minor (µm)	1009.16	2365.69	2890.77	5144.49	5409.95	5995.96
area (µm2)	2.33527e+06	3.17068e+06	3.2792e+06	5784096		2.20687e+07	27031168	3.24509e+07	1.49034e+07		area (µm2)	N/A	1.05039e+06	2.86839e+06	4.65953e+06	1.17232e+07	1.33996e+07		area (µm2)	1.15047e+06	4.85643e+06	7.63477e+06	2.2549e+07	2.38654e+07	3.08258e+07
area (mm2)	2.33527	3.17068	3.2792	5.7841	area (mm2)	22.0687	27.0312	32.4509	14.9034		area (mm2)	N/A	1.05039	2.86839	4.65953	11.7232	13.3996		area (mm2)	1.15047	4.85643	7.63477	22.549	23.8654	30.8258
effective radius (mm)	0.862172	1.00462	1.02167	1.35688	effective radius (mm)	2.65041	2.93331	3.21394	2.17805		effective radius in mm	N/A	0.57823	0.955529	1.21786	1.93174	2.06524		effective radius in mm	0.605149	1.24332	1.55892	2.6791	2.75619	3.13244
	HSC3 2cm avg area	HSC3 3cm avg area	HSC3 4cm avg area	HSC3 1 cm avg area		MDA-MB231 2cm avg area	MDA-MB231 3cm avg area	MDA-MB231 4cm avg area	MDA-MB231 1cm avg area
	2.67094e+06	3.85027e+06	5.22454e+06	6.36153e+06		1.96979e+07	2.5226e+07	25211360	1.39163e+07			Run 2, 20240813, at 1 cm distance								Run 2, 20240813, at 1 cm distance
	std	std	std			std	std	std				HSC3-EGFR-GFP [0.1 bar]	HSC3-EGFR-GFP [0.3 bar]	HSC3-EGFR-GFP [0.5 bar]	HSC3-EGFR-GFP [0.8 bar]	HSC3-EGFR-GFP [0.9 bar]	HSC3-EGFR-GFP [1 bar]			MDA-MB231-CLC-GFP [0.1 bar]	MDA-MB231-CLC-GFP [0.3 bar]	MDA-MB231-CLC-GFP [0.5 bar]	MDA-MB231-CLC-GFP [0.8 bar]	MDA-MB231-CLC-GFP [0.9 bar]	MDA-MB231-CLC-GFP [1 bar]
	549469	1.18618e+06	2.8266e+06	2.13485e+06		1.04239e+07	4.94234e+06	8.31442e+06	1.18459e+06		Blast radius								Blast radius
											coverslip 2								coverslip 2
	in mm2					in mm2					Major (µm)	N/A	2176.61	1851.83	2499.27	3151.2	4470.69		Major (µm)	1703.89	3033.34	4009.73	6022.34	5791.42	6273
	2.67094	3.85027	5.22454	6.36153		19.6979	25.226	25.2114	13.9163		Minor (µm)	N/A	1581.09	1673.68	2284.57	3086.92	4454.05		Minor (µm)	1267.41	2867.06	3697.94	5373.69	5296.43	5952.72
	±	±	±			±	±	±			area (µm2)	N/A	2.70288e+06	243423	4.48444e+06	7.63996e+06	1.56394e+07		area (µm2)	1.69609e+06	6.83042e+06	1.16457e+07	2.51472e+07	2.40912e+07	2.93512e+07
	0.549469	1.18618	2.8266	2.13485		10.4239	4.94234	8.31442	1.18459		area (mm2)	N/A	2.70288	0.243423	4.48444	7.63996	15.6394		area (mm2)	1.69609	6.83042	11.6457	25.1472	24.0912	29.3512
											effective radius in mm	N/A	0.927553	0.27836	1.19476	1.55945	2.23118		effective radius in mm	0.734766	1.47451	1.92534	2.82924	2.7692	3.0566
												Run 3, 0240813, at 1 cm distance								Run 3, 20240813, at 1 cm distance
	HSC3 2cm effective radius (mm)	HSC3 3cm effective radius (mm)	HSC3 4cm effective radius (mm)	HSC3 1cm effective radius (mm)		MDA-MB231 2cm effective radius (mm)	MDA-MB231 3cm effective radius (mm)	MDA-MB231 4cm effective radius (mm)	MDA-MB231 1cm effective radius (mm)			HSC3-EGFR-GFP [0.1 bar]	HSC3-EGFR-GFP [0.3 bar]	HSC3-EGFR-GFP [0.5 bar]	HSC3-EGFR-GFP [0.8 bar]	HSC3-EGFR-GFP [0.9 bar]	HSC3-EGFR-GFP [1 bar]			MDA-MB231-CLC-GFP [0.1 bar]	MDA-MB231-CLC-GFP [0.3 bar]	MDA-MB231-CLC-GFP [0.5 bar]	MDA-MB231-CLC-GFP [0.8 bar]	MDA-MB231-CLC-GFP [0.9 bar]	MDA-MB231-CLC-GFP [1 bar]
average	0.916481	1.09406	1.24724	1.40125	average	2.39026	2.82006	2.79238	2.10273		Blast radius								Blast radius
											coverslip 3								coverslip 3
std	0.101246	0.169172	0.327731	0.247879	std	0.746117	0.277365	0.477095	0.0907145		Major (µm)	N/A	1840.81	2068.36	2515.21	3940.96	3721.32		Major (µm)	1533.74	3922.48	3888.69	5704.73	5048.24	5816.56
											Minor (µm)	N/A	1418.64	1787.67	2286.46	3096.79	3339.05		Minor (µm)	1516.74	3703.2	3548.31	5532.75	4724.76	5760.2
											area (µm2)	N/A	2.05103e+06	2.90405e+06	4.51675e+06	9.58528e+06	9.75911e+06		area (µm2)	1.82705e+06	1.14085e+07	1.08372e+07	2.47894e+07	18733120	2.63144e+07
											area (mm2)	N/A	2.05103	2.90405	4.51675	9.58528	9.75911		area (mm2)	1.82705	11.4085	10.8372	24.7894	18.7331	26.3144
											effective radius in mm	N/A	0.808	0.961451	1.19905	1.74674	1.7625		effective radius in mm	0.762607	1.90563	1.8573	2.80904	2.44191	2.89416
												varying pressure at 1 cm distance								varying pressure at 1 cm distance
												HSC3-EGFR-GFP [0.1 bar]	HSC3-EGFR-GFP [0.3 bar]	HSC3-EGFR-GFP [0.5 bar]	HSC3-EGFR-GFP [0.8 bar]	HSC3-EGFR-GFP [0.9 bar]	HSC3-EGFR-GFP [1 bar]			MDA-MB231-CLC-GFP [0.1 bar]	MDA-MB231-CLC-GFP [0.3 bar]	MDA-MB231-CLC-GFP [0.5 bar]	MDA-MB231-CLC-GFP [0.8 bar]	MDA-MB231-CLC-GFP [0.9 bar]	MDA-MB231-CLC-GFP [1 bar]
											average	N/A	0.771261	0.73178	1.20389	1.74597	2.01964		average	0.700841	1.54116	1.78052	2.77246	2.65577	3.02773
											std	N/A	0.144958	0.320626	0.0100313	0.151988	0.194035		std	0.0686121	0.274462	0.159139	0.0665293	0.151311	0.0993965

## Sheet: Fig S5d
nm from edge	Bin	area ratio pix/pix pits (as a percentage)	Clathrin domes	basal on +2 nm C support								average	SEM
		FLAT_A1_RGBWYMmask	FLAT_A2_RGBWYMmask	FLAT_B1_RGBWYMmask	FLAT_B2_RGBWYMmask	FLAT_C1_RGBWYMmask	FLAT_C2_RGBWYMmask	FLAT_D_RGBWYMmask	FLAT_E1_RGBWYMmask	FLAT_E3_E4_RGBWYMmask	FLAT_E4_RGBWYMmask
-450 to -500	1	0.139831	0.912899	0	0	0	0	1.45598	0.71872	0.653363	0.209903	0.409069	0.159406
-400 to -450	2	0.870746	0.0505417	0	0	0.256399	0	1.62044	0.184347	0	0	0.298248	0.169862
-350 to -400	3	1.04587	0	0.193035	0	1.43221	0.425624	2.03048	0	0	0.198742	0.532596	0.228261
-300 to -350	4	1.07432	0.317116	0.352525	0	1.87711	0.977559	1.35978	0.0169828	0	0.794308	0.676969	0.204273
-250 to -300	5	0.92525	1.30527	0.208989	0	2.02462	1.61427	1.49809	0.623855	0	0.803974	0.900432	0.223122
-200 to -250	6	0.708393	1.95426	0	0	1.80741	1.55798	1.85908	1.0404	0	0.328147	0.925565	0.260224
-150 to -200	7	0.17473	1.66799	0	0	0.733445	1.27125	2.05025	0.953312	0.372454	0	0.722343	0.235702
-100 to -150	8	0.817827	0.915725	0	0	0	0.483685	1.76253	0.562088	0.936005	0.37054	0.58484	0.175018
-50 to -100	9	1.42625	0.61989	0.0140381	0	0	0.143192	1.62537	0.56786	0.950324	1.1754	0.652233	0.195336
hole edge to -50	10	1.30681	0.528669	0.535427	0	0	0.53183	1.07406	0.588694	0.724138	1.22125	0.651088	0.142736
hole edge to 50	11	0.7439	0.104277	1.02282	0	0	0.519895	0.105132	1.29417	0.672811	0.377817	0.484082	0.142154
50 to 100	12	0.698327	0	0.964284	0	0	0.202003	0.0953237	2.09953	0.965805	0	0.502527	0.218145
100 to 150	13	0.640686	0.153965	0.624278	0	0	0	0.721705	2.16546	1.16884	0	0.547494	0.221176
150 to 200	14	0.878776	0.508995	0.379529	0	0	0	0.786537	1.06202	0.56286	0	0.417871	0.128778
200 to 250	15	0.818499	0.621251	0.291331	0	0	0	0.700044	0.147843	0.0885827	0.267085	0.293463	0.0983564
250 to 300	16	0.917794	1.21049	0.12212	0	0	0	0.598851	0.559462	0	0.737741	0.414646	0.14217
300 to 350	17	1.31438	1.02457	0	0	0	0.0357456	0.474509	1.4143	0	0.878508	0.514201	0.18654
350 to 400	18	1.64923	0.70367	0	0	0	0.348698	0.0473217	1.81583	0	0.221296	0.478605	0.220971
400 to 450	19	1.81048	0.11062	0	0	0	0.439912	0.173768	1.28251	0	0.00265441	0.381994	0.202743
450 to 500	20	1.06918	0	0	0.240951	0.0856725	0.319906	0.605067	0.647783	0.211042	0.698833	0.387843	0.111818
nm from edge	Bin	area ratio pix/pix plaques (as a percentage)	flat Clathrin	basal on +2 nm C support								average	SEM
		FLAT_A1_RGBWYMmask	FLAT_A2_RGBWYMmask	FLAT_B1_RGBWYMmask	FLAT_B2_RGBWYMmask	FLAT_C1_RGBWYMmask	FLAT_C2_RGBWYMmask	FLAT_D_RGBWYMmask	FLAT_E1_RGBWYMmask	FLAT_E3_E4_RGBWYMmask	FLAT_E4_RGBWYMmask
-450 to -500	1	2.16386	0.535104	1.21007	0	0	0.967111	1.57206	0.90228	0	1.80675	0.915723	0.247936
-400 to -450	2	1.39275	0.542016	1.37332	0	0	0.781118	0.0165436	0.413157	0	2.70388	0.722279	0.278783
-350 to -400	3	0.612164	0.102737	1.13522	1.18465	0	0.299933	0	0.6191	0	2.84234	0.679614	0.279102
-300 to -350	4	0.68064	0.830712	1.5554	3.70325	0	1.03281	0	0.855237	0	1.27014	0.992819	0.34707
-250 to -300	5	0.905616	2.06126	2.18363	4.28492	0	1.18619	0	1.15157	0	0.956441	1.27296	0.416884
-200 to -250	6	0.856337	2.70979	2.43256	3.8534	0	0.52572	0	1.72677	0	2.09756	1.42021	0.425964
-150 to -200	7	0.335174	2.05085	2.81839	2.87869	0	0.195342	0	2.28548	0	2.53241	1.30963	0.409224
-100 to -150	8	1.6931	1.62376	3.72733	0.409724	0	0.837065	0	2.66122	0	2.45032	1.34025	0.413496
-50 to -100	9	3.39177	2.59839	3.84304	0	0	1.22824	0	2.96364	0.390647	1.79211	1.62078	0.476227
hole edge to -50	10	4.30759	2.60203	3.53235	0	0	1.11756	0.286997	2.85048	1.1472	0.0633315	1.59075	0.508539
hole edge to 50	11	3.59013	2.0896	2.49953	0	0	0.350204	0.673471	2.11551	1.2189	0	1.25373	0.398914
50 to 100	12	2.80419	1.01579	1.17685	0	0	0	1.02311	1.42078	1.07812	0	0.851884	0.283841
100 to 150	13	1.73231	0.11325	0.540888	0	0	0	0.910163	1.42286	0.270605	0	0.499007	0.203916
150 to 200	14	1.43384	0	0.601904	0	0	0	0.144852	1.32586	0.0147016	0	0.352116	0.181274
200 to 250	15	1.0223	0.0857447	0.504629	0	0	0	0	0.671933	0.540876	0	0.282549	0.117984
250 to 300	16	0.92143	0.450659	0.320695	0.0529048	0	0	0	0.156303	1.18521	0	0.308721	0.134736
300 to 350	17	0.468684	0.606512	0.452293	2.22877	0	0	0	0	1.36433	0	0.512059	0.235675
350 to 400	18	0.0108783	0.919451	0.89809	2.91715	0	0	0	0.0341836	1.01124	0	0.579099	0.294996
400 to 450	19	0	0.961975	1.1432	2.62303	0	0.0665438	0	0.668834	1.06825	0	0.653183	0.267478
450 to 500	20	0.301214	0.278231	1.01514	1.04592	0	0.347126	0	1.0297	1.00203	0	0.501936	0.147499
nm from edge	Bin	area ratio pix/pix vesicles (as a percentage)	clathrin spheres	basal on +2 nm C support								average	SEM
		FLAT_A1_RGBWYMmask	FLAT_A2_RGBWYMmask	FLAT_B1_RGBWYMmask	FLAT_B2_RGBWYMmask	FLAT_C1_RGBWYMmask	FLAT_C2_RGBWYMmask	FLAT_D_RGBWYMmask	FLAT_E1_RGBWYMmask	FLAT_E3_E4_RGBWYMmask	FLAT_E4_RGBWYMmask
-450 to -500	1	1.62563	0.428968	0	0	0	0	0	0.641657	1.19301	0.796046	0.46853	0.185597
-400 to -450	2	1.47645	0.845848	0	0	0.694713	0	0	0.874274	1.10598	0.230722	0.522799	0.172742
-350 to -400	3	0.711771	0.706248	0.0890682	0	3.20821	0	0	1.41462	0.212129	0.650121	0.699216	0.314213
-300 to -350	4	0.0286311	0.64594	0.321713	0	3.58605	0.257818	0.270073	1.13132	0	0.637578	0.687911	0.341156
-250 to -300	5	0.290828	0.692387	0.241839	0	1.5954	0.57594	0.833501	0.479444	0	0.120801	0.483014	0.152957
-200 to -250	6	0.921897	0.64154	0.000799659	0	0.117449	0.454923	0.751261	0.378039	0	0.192168	0.345808	0.107011
-150 to -200	7	1.89895	1.36335	0	0	0	0.0305904	0.10636	0.458294	0	0.724007	0.458155	0.213753
-100 to -150	8	2.98094	1.57574	0	0	0	0.638869	0	0.416813	0	0.991376	0.660374	0.30863
-50 to -100	9	2.90325	1.2687	0.036001	0	0	0.869029	0	0.138579	0	0.546567	0.576212	0.294254
hole edge to -50	10	1.51053	0.832788	0.195583	0	0.0336438	0.288673	0	0.436838	0	0.114695	0.341275	0.154101
hole edge to 50	11	0.407809	1.04867	0.207814	0	0.866958	0	0	1.08384	0	0	0.361509	0.146388
50 to 100	12	0	0.859269	0.300409	0	1.70657	0	0	0.928704	0.0100083	0	0.380496	0.187254
100 to 150	13	0	0.916606	0.354599	0	1.18955	0.261172	0	0.558021	0.45965	0.0518621	0.379146	0.130681
150 to 200	14	0.341511	0.861528	0.240061	0	0.278087	0.502395	0.166072	0.889024	0.646869	0.871812	0.479736	0.102263
200 to 250	15	0.962844	0.924704	0.0286176	0	0	0.550885	0.392913	1.55722	0.644049	1.5757	0.663694	0.187335
250 to 300	16	1.02323	1.40561	0	0	0	0.386254	0.138032	1.25879	0.597672	1.16405	0.597363	0.180102
300 to 350	17	1.18937	1.59441	0.230179	0	0.0372896	0.840022	0	0.109246	0.72393	0.973523	0.569797	0.181163
350 to 400	18	1.08278	1.16527	0.405984	0	0.562511	1.11831	0	0.542289	1.1741	0.754465	0.680571	0.144228
400 to 450	19	0.783907	0.581386	0.423183	0	0.766976	0.539276	0	0.932903	1.03046	0.28933	0.534742	0.113874
450 to 500	20	0.688219	0.0978155	0.291723	0	0.912447	0	0	0.774224	0.163515	0	0.292794	0.114005

[truncated: 10 more sheets: Fig S8 - grid1 bin8, Fig S8 - grid2 bin8, Fig S8 - grid3 bin8, Fig S8 - grid4 bin8, Fig S8 - grid5 bin8, Fig S8 - grid6 bin8, Fig S8 - grid7 bin 8, Fig S8 - grid8_bin8, Fig S8 - grid9 bin 8, Fig S8 - grid10 bin8]
